# Supplementary material for: The associations between intestinal bacteria of Eospalax cansus and soil bacteria of its habitat
Source: BMC Vet Res. 2022 Apr 2;18:129. doi: 10.1186/s12917-022-03223-6 (PMC8976338; doi:10.1186/s12917-022-03223-6)
Supplement: Supplementary file 1 — Additional file 1 Table S1. The abundance of core zokor gut bacterial communities in each group. [file 12917_2022_3223_MOESM1_ESM.xlsx]

## Sheet: 核心OTU
Table S2 The abundance of core zokor gut bacterial communities in each group
OTU ID	LD	LDI	LDO	PY	PYI	PYO	YZ	YZI	YZO	family	taxonomy
OTU308	139.357	0	0.2	95.6154	0	0	110.556	0	0	Anaerovoracaceae	d__Bacteria;k__norank_d__Bacteria;p__Firmicutes;c__Clostridia;o__Peptostreptococcales-Tissierellales;f__Anaerovoracaceae;g__Eubacterium_brachy_group;s__uncultured_bacterium_g__Eubacterium_brachy_group
OTU408	34.5714	0	0	44.9231	0	0	61.5556	0	0	Anaerovoracaceae	d__Bacteria;k__norank_d__Bacteria;p__Firmicutes;c__Clostridia;o__Peptostreptococcales-Tissierellales;f__Anaerovoracaceae;g__Family_XIII_UCG-001;s__uncultured_bacterium_g__Family_XIII_UCG-001
OTU8098	75.6429	0	0	27.6154	0	0	122.778	0	0	Anaerovoracaceae	d__Bacteria;k__norank_d__Bacteria;p__Firmicutes;c__Clostridia;o__Peptostreptococcales-Tissierellales;f__Anaerovoracaceae;g__unclassified_f__Anaerovoracaceae;s__unclassified_f__Anaerovoracaceae
OTU5952	43.9286	0	0	19.0769	0	0	57	0	0	Butyricicoccaceae	d__Bacteria;k__norank_d__Bacteria;p__Firmicutes;c__Clostridia;o__Oscillospirales;f__Butyricicoccaceae;g__UCG-009;s__uncultured_bacterium_g__UCG-009
OTU2653	43.1429	0	0	49.6923	0	0	30.2778	0	0	Christensenellaceae	d__Bacteria;k__norank_d__Bacteria;p__Firmicutes;c__Clostridia;o__Christensenellales;f__Christensenellaceae;g__unclassified_f__Christensenellaceae;s__unclassified_f__Christensenellaceae
OTU8256	228.214	0	0	162.385	0	0	137.722	0	0	Christensenellaceae	d__Bacteria;k__norank_d__Bacteria;p__Firmicutes;c__Clostridia;o__Christensenellales;f__Christensenellaceae;g__unclassified_f__Christensenellaceae;s__unclassified_f__Christensenellaceae
OTU301	9.21429	0	0	6.07692	0	0	3.22222	0	0	Christensenellaceae	d__Bacteria;k__norank_d__Bacteria;p__Firmicutes;c__Clostridia;o__Christensenellales;f__Christensenellaceae;g__norank_f__Christensenellaceae;s__uncultured_bacterium_g__norank_f__Christensenellaceae
OTU8268	118.571	0.2	0	67.5385	0	0	45.8333	0	0	Christensenellaceae	d__Bacteria;k__norank_d__Bacteria;p__Firmicutes;c__Clostridia;o__Christensenellales;f__Christensenellaceae;g__norank_f__Christensenellaceae;s__uncultured_bacterium_g__norank_f__Christensenellaceae
OTU8260	140	0.2	0	83.3846	0	0	42.2222	0	0	Christensenellaceae	d__Bacteria;k__norank_d__Bacteria;p__Firmicutes;c__Clostridia;o__Christensenellales;f__Christensenellaceae;g__norank_f__Christensenellaceae;s__uncultured_bacterium_g__norank_f__Christensenellaceae
OTU116	9.57143	0.8	0	6.23077	0.2	0	102.944	1	0.2	Coriobacteriales_Incertae_Sedis	d__Bacteria;k__norank_d__Bacteria;p__Actinobacteriota;c__Coriobacteriia;o__Coriobacteriales;f__Coriobacteriales_Incertae_Sedis;g__norank_f__Coriobacteriales_Incertae_Sedis;s__gut_metagenome_g__norank_f__Coriobacteriales_Incertae_Sedis
OTU8277	32.4286	0	0.2	20.6154	0	0	16.0556	0	0	Desulfovibrionaceae	d__Bacteria;k__norank_d__Bacteria;p__Desulfobacterota;c__Desulfovibrionia;o__Desulfovibrionales;f__Desulfovibrionaceae;g__Desulfovibrio;s__uncultured_bacterium_g__Desulfovibrio
OTU5405	17.9286	0	0	11.6923	0	0	7.11111	0	0	Desulfovibrionaceae	d__Bacteria;k__norank_d__Bacteria;p__Desulfobacterota;c__Desulfovibrionia;o__Desulfovibrionales;f__Desulfovibrionaceae;g__Desulfovibrio;s__unclassified_g__Desulfovibrio
OTU5373	116.571	0	0	63.9231	0	0	78.1667	0	0	Desulfovibrionaceae	d__Bacteria;k__norank_d__Bacteria;p__Desulfobacterota;c__Desulfovibrionia;o__Desulfovibrionales;f__Desulfovibrionaceae;g__Desulfovibrio;s__uncultured_bacterium_g__Desulfovibrio
OTU1174	31.6429	0.2	0	11.3846	0	0	30.6111	0	0	Desulfovibrionaceae	d__Bacteria;k__norank_d__Bacteria;p__Desulfobacterota;c__Desulfovibrionia;o__Desulfovibrionales;f__Desulfovibrionaceae;g__Desulfovibrio;s__unclassified_g__Desulfovibrio
OTU8145	35.9286	0	0	15.0769	0	0	21.6667	0	0	Desulfovibrionaceae	d__Bacteria;k__norank_d__Bacteria;p__Desulfobacterota;c__Desulfovibrionia;o__Desulfovibrionales;f__Desulfovibrionaceae;g__Desulfovibrio;s__unclassified_g__Desulfovibrio
OTU25	46	0	0	25.6923	0	0	26.7222	0	0	Desulfovibrionaceae	d__Bacteria;k__norank_d__Bacteria;p__Desulfobacterota;c__Desulfovibrionia;o__Desulfovibrionales;f__Desulfovibrionaceae;g__unclassified_f__Desulfovibrionaceae;s__unclassified_f__Desulfovibrionaceae
OTU486	74.2857	0	0	27.6923	0	0	47.8333	0	0	Desulfovibrionaceae	d__Bacteria;k__norank_d__Bacteria;p__Desulfobacterota;c__Desulfovibrionia;o__Desulfovibrionales;f__Desulfovibrionaceae;g__Desulfovibrio;s__uncultured_bacterium_g__Desulfovibrio
OTU8131	66.7857	0	0	49.8462	0	0	62.3889	0	0	Desulfovibrionaceae	d__Bacteria;k__norank_d__Bacteria;p__Desulfobacterota;c__Desulfovibrionia;o__Desulfovibrionales;f__Desulfovibrionaceae;g__Desulfovibrio;s__uncultured_bacterium_g__Desulfovibrio
OTU8134	15.9286	0	0	14.0769	0	0	12.7222	0	0	Desulfovibrionaceae	d__Bacteria;k__norank_d__Bacteria;p__Desulfobacterota;c__Desulfovibrionia;o__Desulfovibrionales;f__Desulfovibrionaceae;g__Desulfovibrio;s__unclassified_g__Desulfovibrio
OTU2493	49.2143	0	0	30.6154	0	0	33.6111	0	0	Desulfovibrionaceae	d__Bacteria;k__norank_d__Bacteria;p__Desulfobacterota;c__Desulfovibrionia;o__Desulfovibrionales;f__Desulfovibrionaceae;g__Desulfovibrio;s__unclassified_g__Desulfovibrio
OTU5543	23.0714	0	0	22.6154	0	0	16.5556	0	0	Desulfovibrionaceae	d__Bacteria;k__norank_d__Bacteria;p__Desulfobacterota;c__Desulfovibrionia;o__Desulfovibrionales;f__Desulfovibrionaceae;g__Desulfovibrio;s__unclassified_g__Desulfovibrio
OTU5371	30.2857	0	0	31.1538	0	0	39.0556	0	0	Desulfovibrionaceae	d__Bacteria;k__norank_d__Bacteria;p__Desulfobacterota;c__Desulfovibrionia;o__Desulfovibrionales;f__Desulfovibrionaceae;g__Desulfovibrio;s__unclassified_g__Desulfovibrio
OTU2478	32	0	0	20.2308	0	0	21.7222	0	0	Desulfovibrionaceae	d__Bacteria;k__norank_d__Bacteria;p__Desulfobacterota;c__Desulfovibrionia;o__Desulfovibrionales;f__Desulfovibrionaceae;g__Desulfovibrio;s__unclassified_g__Desulfovibrio
OTU5713	31.2857	0	0	14	0	0	18.6667	0	0	Desulfovibrionaceae	d__Bacteria;k__norank_d__Bacteria;p__Desulfobacterota;c__Desulfovibrionia;o__Desulfovibrionales;f__Desulfovibrionaceae;g__Desulfovibrio;s__uncultured_bacterium_g__Desulfovibrio
OTU2484	105.286	0	0	76.2308	0	0	61	0	0	Desulfovibrionaceae	d__Bacteria;k__norank_d__Bacteria;p__Desulfobacterota;c__Desulfovibrionia;o__Desulfovibrionales;f__Desulfovibrionaceae;g__Desulfovibrio;s__uncultured_bacterium_g__Desulfovibrio
OTU2480	35.5714	0	0	39.6923	0	0	22.5	0	0	Desulfovibrionaceae	d__Bacteria;k__norank_d__Bacteria;p__Desulfobacterota;c__Desulfovibrionia;o__Desulfovibrionales;f__Desulfovibrionaceae;g__Desulfovibrio;s__uncultured_bacterium_g__Desulfovibrio
OTU2522	30.7857	0	0	35.7692	0	0	17.1111	0	0	Desulfovibrionaceae	d__Bacteria;k__norank_d__Bacteria;p__Desulfobacterota;c__Desulfovibrionia;o__Desulfovibrionales;f__Desulfovibrionaceae;g__Desulfovibrio;s__unclassified_g__Desulfovibrio
OTU5436	12.7143	0	0	7.84615	0	0	5.72222	0	0	Desulfovibrionaceae	d__Bacteria;k__norank_d__Bacteria;p__Desulfobacterota;c__Desulfovibrionia;o__Desulfovibrionales;f__Desulfovibrionaceae;g__Desulfovibrio;s__uncultured_bacterium_g__Desulfovibrio
OTU556	28.5	0	0	114.538	0	0	43.0556	0	0	Desulfovibrionaceae	d__Bacteria;k__norank_d__Bacteria;p__Desulfobacterota;c__Desulfovibrionia;o__Desulfovibrionales;f__Desulfovibrionaceae;g__Desulfovibrio;s__unclassified_g__Desulfovibrio
OTU2542	33.5714	0	0	11.4615	0	0	15.4444	0	0	Desulfovibrionaceae	d__Bacteria;k__norank_d__Bacteria;p__Desulfobacterota;c__Desulfovibrionia;o__Desulfovibrionales;f__Desulfovibrionaceae;g__unclassified_f__Desulfovibrionaceae;s__unclassified_f__Desulfovibrionaceae
OTU5418	24.6429	0	0	11.6923	0	0	19.0556	0	0	Desulfovibrionaceae	d__Bacteria;k__norank_d__Bacteria;p__Desulfobacterota;c__Desulfovibrionia;o__Desulfovibrionales;f__Desulfovibrionaceae;g__Desulfovibrio;s__unclassified_g__Desulfovibrio
OTU2494	21.6429	0	0	27.6923	0	0	15.1111	0	0	Desulfovibrionaceae	d__Bacteria;k__norank_d__Bacteria;p__Desulfobacterota;c__Desulfovibrionia;o__Desulfovibrionales;f__Desulfovibrionaceae;g__Desulfovibrio;s__unclassified_g__Desulfovibrio
OTU8114	13.1429	0	0	12.2308	0	0	6.55556	0	0	Desulfovibrionaceae	d__Bacteria;k__norank_d__Bacteria;p__Desulfobacterota;c__Desulfovibrionia;o__Desulfovibrionales;f__Desulfovibrionaceae;g__Desulfovibrio;s__unclassified_g__Desulfovibrio
OTU8406	20.0714	0	0	13.3077	0	0	13.7222	0	0	Desulfovibrionaceae	d__Bacteria;k__norank_d__Bacteria;p__Desulfobacterota;c__Desulfovibrionia;o__Desulfovibrionales;f__Desulfovibrionaceae;g__Desulfovibrio;s__uncultured_bacterium_g__Desulfovibrio
OTU489	40.5714	0	0	23.0769	0	0	23.8333	0	0	Desulfovibrionaceae	d__Bacteria;k__norank_d__Bacteria;p__Firmicutes;c__Clostridia;o__Christensenellales;f__Christensenellaceae;g__norank_f__Christensenellaceae;s__uncultured_bacterium_g__norank_f__Christensenellaceae
OTU5542	8.57143	0	0	16.2308	0	0	13.0556	0	0	Desulfovibrionaceae	d__Bacteria;k__norank_d__Bacteria;p__Desulfobacterota;c__Desulfovibrionia;o__Desulfovibrionales;f__Desulfovibrionaceae;g__Desulfovibrio;s__uncultured_bacterium_g__Desulfovibrio
OTU8415	26.2143	0	0	18.1538	0	0	9.61111	0	0	Desulfovibrionaceae	d__Bacteria;k__norank_d__Bacteria;p__Desulfobacterota;c__Desulfovibrionia;o__Desulfovibrionales;f__Desulfovibrionaceae;g__unclassified_f__Desulfovibrionaceae;s__unclassified_f__Desulfovibrionaceae
OTU5416	12.0714	0	0	12.4615	0	0	18.5556	0	0	Desulfovibrionaceae	d__Bacteria;k__norank_d__Bacteria;p__Desulfobacterota;c__Desulfovibrionia;o__Desulfovibrionales;f__Desulfovibrionaceae;g__Desulfovibrio;s__uncultured_bacterium_g__Desulfovibrio
OTU5444	7.78571	0	0	6.84615	0	0	3.22222	0	0	Desulfovibrionaceae	d__Bacteria;k__norank_d__Bacteria;p__Desulfobacterota;c__Desulfovibrionia;o__Desulfovibrionales;f__Desulfovibrionaceae;g__Desulfovibrio;s__unclassified_g__Desulfovibrio
OTU8390	15.2857	0	0	25	0	0	15.5	0	0	Desulfovibrionaceae	d__Bacteria;k__norank_d__Bacteria;p__Desulfobacterota;c__Desulfovibrionia;o__Desulfovibrionales;f__Desulfovibrionaceae;g__Desulfovibrio;s__unclassified_g__Desulfovibrio
OTU8401	60.9286	0	0	59.4615	0	0	42.2222	0	0	Desulfovibrionaceae	d__Bacteria;k__norank_d__Bacteria;p__Desulfobacterota;c__Desulfovibrionia;o__Desulfovibrionales;f__unclassified_o__Desulfovibrionales;g__unclassified_o__Desulfovibrionales;s__unclassified_o__Desulfovibrionales
OTU2365	10.2143	0	0	7.07692	0	0	5.66667	0	0	Desulfovibrionaceae	d__Bacteria;k__norank_d__Bacteria;p__Desulfobacterota;c__Desulfovibrionia;o__Desulfovibrionales;f__Desulfovibrionaceae;g__Desulfovibrio;s__unclassified_g__Desulfovibrio
OTU2537	13.1429	0	0	10.8462	0	0	6.61111	0	0	Desulfovibrionaceae	d__Bacteria;k__norank_d__Bacteria;p__Desulfobacterota;c__Desulfovibrionia;o__Desulfovibrionales;f__Desulfovibrionaceae;g__Desulfovibrio;s__unclassified_g__Desulfovibrio
OTU5421	15.5	0	0	15.6154	0	0	8.05556	0	0	Desulfovibrionaceae	d__Bacteria;k__norank_d__Bacteria;p__Desulfobacterota;c__Desulfovibrionia;o__Desulfovibrionales;f__Desulfovibrionaceae;g__Desulfovibrio;s__uncultured_bacterium_g__Desulfovibrio
OTU8166	17.5714	0	0	9.84615	0	0	8.38889	0	0	Desulfovibrionaceae	d__Bacteria;k__norank_d__Bacteria;p__Desulfobacterota;c__Desulfovibrionia;o__Desulfovibrionales;f__Desulfovibrionaceae;g__Desulfovibrio;s__unclassified_g__Desulfovibrio
OTU8147	39.1429	0	0	42.5385	0	0	28.7778	0	0	Desulfovibrionaceae	d__Bacteria;k__norank_d__Bacteria;p__Desulfobacterota;c__Desulfovibrionia;o__Desulfovibrionales;f__Desulfovibrionaceae;g__unclassified_f__Desulfovibrionaceae;s__unclassified_f__Desulfovibrionaceae
OTU5380	9.71429	0	0	7.84615	0	0	3.94444	0	0	Desulfovibrionaceae	d__Bacteria;k__norank_d__Bacteria;p__Desulfobacterota;c__Desulfovibrionia;o__Desulfovibrionales;f__Desulfovibrionaceae;g__Desulfovibrio;s__unclassified_g__Desulfovibrio
OTU2487	10.5	0	0	11.6923	0	0	9.72222	0	0	Desulfovibrionaceae	d__Bacteria;k__norank_d__Bacteria;p__Desulfobacterota;c__Desulfovibrionia;o__Desulfovibrionales;f__Desulfovibrionaceae;g__Desulfovibrio;s__unclassified_g__Desulfovibrio
OTU2486	5.85714	0	0	6.07692	0	0	11.8889	0	0	Desulfovibrionaceae	d__Bacteria;k__norank_d__Bacteria;p__Desulfobacterota;c__Desulfovibrionia;o__Desulfovibrionales;f__Desulfovibrionaceae;g__Desulfovibrio;s__unclassified_g__Desulfovibrio
OTU5887	22.3571	0	0	16.2308	0	0	12.0556	0	0	Desulfovibrionaceae	d__Bacteria;k__norank_d__Bacteria;p__Desulfobacterota;c__Desulfovibrionia;o__Desulfovibrionales;f__Desulfovibrionaceae;g__Desulfovibrio;s__uncultured_bacterium_g__Desulfovibrio
OTU550	11.9286	0	0	13.2308	0	0	4.72222	0	0	Desulfovibrionaceae	d__Bacteria;k__norank_d__Bacteria;p__Desulfobacterota;c__Desulfovibrionia;o__Desulfovibrionales;f__Desulfovibrionaceae;g__Desulfovibrio;s__unclassified_g__Desulfovibrio
OTU536	10.4286	0	0	4.46154	0	0	10.0556	0	0	Desulfovibrionaceae	d__Bacteria;k__norank_d__Bacteria;p__Desulfobacterota;c__Desulfovibrionia;o__Desulfovibrionales;f__Desulfovibrionaceae;g__Desulfovibrio;s__unclassified_g__Desulfovibrio
OTU8136	21.3571	0	0	11.5385	0	0	14.2222	0	0	Desulfovibrionaceae	d__Bacteria;k__norank_d__Bacteria;p__Desulfobacterota;c__Desulfovibrionia;o__Desulfovibrionales;f__Desulfovibrionaceae;g__Desulfovibrio;s__unclassified_g__Desulfovibrio
OTU8148	14.6429	0	0	9.30769	0	0	12.6667	0	0	Desulfovibrionaceae	d__Bacteria;k__norank_d__Bacteria;p__Desulfobacterota;c__Desulfovibrionia;o__Desulfovibrionales;f__Desulfovibrionaceae;g__Desulfovibrio;s__unclassified_g__Desulfovibrio
OTU8144	10.9286	0	0	11.7692	0	0	5	0	0	Desulfovibrionaceae	d__Bacteria;k__norank_d__Bacteria;p__Desulfobacterota;c__Desulfovibrionia;o__Desulfovibrionales;f__Desulfovibrionaceae;g__Desulfovibrio;s__unclassified_g__Desulfovibrio
OTU524	214.357	0	0	274.615	0	0	36.3889	0	0	Desulfovibrionaceae	d__Bacteria;k__norank_d__Bacteria;p__Desulfobacterota;c__Desulfovibrionia;o__Desulfovibrionales;f__Desulfovibrionaceae;g__Desulfovibrio;s__unclassified_g__Desulfovibrio
OTU2504	10.8571	0	0	9.53846	0	0	5.27778	0	0	Desulfovibrionaceae	d__Bacteria;k__norank_d__Bacteria;p__Desulfobacterota;c__Desulfovibrionia;o__Desulfovibrionales;f__Desulfovibrionaceae;g__Desulfovibrio;s__uncultured_bacterium_g__Desulfovibrio
OTU2500	9	0	0	11.2308	0	0	4.27778	0	0	Desulfovibrionaceae	d__Bacteria;k__norank_d__Bacteria;p__Desulfobacterota;c__Desulfovibrionia;o__Desulfovibrionales;f__Desulfovibrionaceae;g__Desulfovibrio;s__unclassified_g__Desulfovibrio
OTU465	15.7143	0	0	13	0	0	6.72222	0	0	Desulfovibrionaceae	d__Bacteria;k__norank_d__Bacteria;p__Desulfobacterota;c__Desulfovibrionia;o__Desulfovibrionales;f__Desulfovibrionaceae;g__Desulfovibrio;s__uncultured_bacterium_g__Desulfovibrio
OTU8170	5.07143	0	0	14.0769	0	0	5.44444	0	0	Desulfovibrionaceae	d__Bacteria;k__norank_d__Bacteria;p__Desulfobacterota;c__Desulfovibrionia;o__Desulfovibrionales;f__Desulfovibrionaceae;g__unclassified_f__Desulfovibrionaceae;s__unclassified_f__Desulfovibrionaceae
OTU5872	40.5714	0.8	0	45.3846	0	0	34.5556	0.2	0	Eggerthellaceae	d__Bacteria;k__norank_d__Bacteria;p__Actinobacteriota;c__Coriobacteriia;o__Coriobacteriales;f__Eggerthellaceae;g__unclassified_f__Eggerthellaceae;s__unclassified_f__Eggerthellaceae
OTU342	24.5714	0.4	0	14.6923	0	0	24.5556	0	0	Eggerthellaceae	d__Bacteria;k__norank_d__Bacteria;p__Actinobacteriota;c__Coriobacteriia;o__Coriobacteriales;f__Eggerthellaceae;g__DNF00809;s__uncultured_bacterium_g__DNF00809
OTU2450	3.28571	0.2	0	7.46154	0	0	4.61111	0	0	Eggerthellaceae	d__Bacteria;k__norank_d__Bacteria;p__Actinobacteriota;c__Coriobacteriia;o__Coriobacteriales;f__Eggerthellaceae;g__unclassified_f__Eggerthellaceae;s__unclassified_f__Eggerthellaceae
OTU8348	13.9286	0.6	0	13.7692	0	0	9.22222	0	0	Eggerthellaceae	d__Bacteria;k__norank_d__Bacteria;p__Actinobacteriota;c__Coriobacteriia;o__Coriobacteriales;f__Eggerthellaceae;g__unclassified_f__Eggerthellaceae;s__unclassified_f__Eggerthellaceae
OTU5925	7	0	0	6.69231	0	0	12.1111	0	0	Eggerthellaceae	d__Bacteria;k__norank_d__Bacteria;p__Actinobacteriota;c__Coriobacteriia;o__Coriobacteriales;f__Eggerthellaceae;g__unclassified_f__Eggerthellaceae;s__unclassified_f__Eggerthellaceae
OTU8402	7	0.2	0.2	6.15385	0	0	11.8333	0	0	Eggerthellaceae	d__Bacteria;k__norank_d__Bacteria;p__Actinobacteriota;c__Coriobacteriia;o__Coriobacteriales;f__Eggerthellaceae;g__Enterorhabdus;s__uncultured_bacterium_g__Enterorhabdus
OTU2349	215.5	0.2	0	755.462	0	0	749.722	0	0	Lachnospiraceae	d__Bacteria;k__norank_d__Bacteria;p__Firmicutes;c__Clostridia;o__Lachnospirales;f__Lachnospiraceae;g__unclassified_f__Lachnospiraceae;s__unclassified_f__Lachnospiraceae
OTU5938	62.9286	0	0	40.8462	0	0	118.556	0	0	Lachnospiraceae	d__Bacteria;k__norank_d__Bacteria;p__Firmicutes;c__Clostridia;o__Lachnospirales;f__Lachnospiraceae;g__unclassified_f__Lachnospiraceae;s__unclassified_f__Lachnospiraceae
OTU348	94.9286	0	0	72.8462	0	0.2	92.2778	0	0	Lachnospiraceae	d__Bacteria;k__norank_d__Bacteria;p__Firmicutes;c__Clostridia;o__Lachnospirales;f__Lachnospiraceae;g__unclassified_f__Lachnospiraceae;s__unclassified_f__Lachnospiraceae
OTU2456	237.286	0	0	202.615	0	0	95.8889	0	0	Lachnospiraceae	d__Bacteria;k__norank_d__Bacteria;p__Firmicutes;c__Clostridia;o__Lachnospirales;f__Lachnospiraceae;g__unclassified_f__Lachnospiraceae;s__unclassified_f__Lachnospiraceae
OTU2398	503.643	0	0	211	0	0	310.167	0	0.2	Lachnospiraceae	d__Bacteria;k__norank_d__Bacteria;p__Firmicutes;c__Clostridia;o__Lachnospirales;f__Lachnospiraceae;g__Lachnospiraceae_NK4A136_group;s__unclassified_g__Lachnospiraceae_NK4A136_group
OTU319	28.3571	0	0	17	0	0	65.0556	0	0	Lachnospiraceae	d__Bacteria;k__norank_d__Bacteria;p__Firmicutes;c__Clostridia;o__Lachnospirales;f__Lachnospiraceae;g__Tuzzerella;s__uncultured_bacterium_g__Tuzzerella
OTU2534	278.357	0	0	132.077	0	0	256.5	0	0	Lachnospiraceae	d__Bacteria;k__norank_d__Bacteria;p__Firmicutes;c__Clostridia;o__Lachnospirales;f__Lachnospiraceae;g__Lachnospiraceae_NK4A136_group;s__unclassified_g__Lachnospiraceae_NK4A136_group
OTU5432	19.2143	0	0	33	0	0	22	0	0	Lachnospiraceae	d__Bacteria;k__norank_d__Bacteria;p__Firmicutes;c__Clostridia;o__Lachnospirales;f__Lachnospiraceae;g__Lachnospiraceae_NK4A136_group;s__uncultured_bacterium_g__Lachnospiraceae_NK4A136_group
OTU5912	77.3571	0	0	45.9231	0	0	49.3889	0	0	Lachnospiraceae	d__Bacteria;k__norank_d__Bacteria;p__Firmicutes;c__Clostridia;o__Lachnospirales;f__Lachnospiraceae;g__GCA-900066575;s__uncultured_bacterium_g__GCA-900066575
OTU99	102.714	0	0	85.2308	0	0	89.6111	0	0	Lachnospiraceae	d__Bacteria;k__norank_d__Bacteria;p__Firmicutes;c__Clostridia;o__Lachnospirales;f__Lachnospiraceae;g__Lachnospiraceae_NK4A136_group;s__uncultured_bacterium_g__Lachnospiraceae_NK4A136_group
OTU5901	22.7857	0	0	39.6154	0	0	43.0556	0	0	Lachnospiraceae	d__Bacteria;k__norank_d__Bacteria;p__Firmicutes;c__Clostridia;o__Lachnospirales;f__Lachnospiraceae;g__Acetatifactor;s__uncultured_bacterium_g__Acetatifactor
OTU5953	84.7143	0	0	137.923	0	0	87.1111	0	0	Lachnospiraceae	d__Bacteria;k__norank_d__Bacteria;p__Firmicutes;c__Clostridia;o__Lachnospirales;f__Lachnospiraceae;g__GCA-900066575;s__uncultured_bacterium_g__GCA-900066575
OTU235	200.143	0	0	346.308	0	0	163.722	0	0	Lachnospiraceae	d__Bacteria;k__norank_d__Bacteria;p__Firmicutes;c__Clostridia;o__Lachnospirales;f__Lachnospiraceae;g__Lachnospiraceae_NK4A136_group;s__uncultured_bacterium_g__Lachnospiraceae_NK4A136_group
OTU160	138	0	0	126.923	0	0	85	0	0	Lachnospiraceae	d__Bacteria;k__norank_d__Bacteria;p__Firmicutes;c__Clostridia;o__Lachnospirales;f__Lachnospiraceae;g__unclassified_f__Lachnospiraceae;s__unclassified_f__Lachnospiraceae
OTU2377	551.857	0	0	674.231	0	0	313.5	0	0	Lachnospiraceae	d__Bacteria;k__norank_d__Bacteria;p__Firmicutes;c__Clostridia;o__Lachnospirales;f__Lachnospiraceae;g__Lachnospiraceae_NK4A136_group;s__uncultured_bacterium_g__Lachnospiraceae_NK4A136_group
OTU96	66.3571	0	0	41.9231	0	0	63.9444	0	0	Lachnospiraceae	d__Bacteria;k__norank_d__Bacteria;p__Firmicutes;c__Clostridia;o__Lachnospirales;f__Lachnospiraceae;g__GCA-900066575;s__uncultured_bacterium_g__GCA-900066575
OTU334	140	0	0	127.231	0	0	232.278	0	0	Lachnospiraceae	d__Bacteria;k__norank_d__Bacteria;p__Firmicutes;c__Clostridia;o__Lachnospirales;f__Lachnospiraceae;g__norank_f__Lachnospiraceae;s__uncultured_bacterium_g__norank_f__Lachnospiraceae
OTU2328	385.143	0	0	253.385	0.2	0	515.222	0	0	Lachnospiraceae	d__Bacteria;k__norank_d__Bacteria;p__Firmicutes;c__Clostridia;o__Lachnospirales;f__Lachnospiraceae;g__norank_f__Lachnospiraceae;s__uncultured_bacterium_g__norank_f__Lachnospiraceae
OTU496	159.143	0	0	59.6154	0	0	124.556	0	0	Lachnospiraceae	d__Bacteria;k__norank_d__Bacteria;p__Firmicutes;c__Clostridia;o__Lachnospirales;f__Lachnospiraceae;g__Lachnospiraceae_NK4A136_group;s__unclassified_g__Lachnospiraceae_NK4A136_group
OTU5908	29.8571	0	0	66.2308	0	0	39.1111	0	0	Lachnospiraceae	d__Bacteria;k__norank_d__Bacteria;p__Firmicutes;c__Clostridia;o__Lachnospirales;f__Lachnospiraceae;g__GCA-900066575;s__uncultured_bacterium_g__GCA-900066575
OTU5977	1394	11.2	1	1089.46	3.4	2	468.778	1.2	0.4	Lachnospiraceae	d__Bacteria;k__norank_d__Bacteria;p__Firmicutes;c__Bacilli;o__Lactobacillales;f__Lactobacillaceae;g__Lactobacillus;s__unclassified_g__Lactobacillus
OTU338	195.571	0	0	295.692	0	0	88.3889	0.2	0	Lachnospiraceae	d__Bacteria;k__norank_d__Bacteria;p__Firmicutes;c__Clostridia;o__Lachnospirales;f__Lachnospiraceae;g__Lachnospiraceae_NK4A136_group;s__uncultured_bacterium_g__Lachnospiraceae_NK4A136_group
OTU291	428.143	0	0	98.9231	0	0	400.5	0	0	Lachnospiraceae	d__Bacteria;k__norank_d__Bacteria;p__Firmicutes;c__Clostridia;o__Lachnospirales;f__Lachnospiraceae;g__Lachnospiraceae_NK4A136_group;s__unclassified_g__Lachnospiraceae_NK4A136_group
OTU203	103.286	0	0	38.8462	0	0	62.1111	0.2	0	Lachnospiraceae	d__Bacteria;k__norank_d__Bacteria;p__Firmicutes;c__Clostridia;o__Lachnospirales;f__Lachnospiraceae;g__norank_f__Lachnospiraceae;s__uncultured_bacterium_g__norank_f__Lachnospiraceae
OTU5745	49.2857	0	0	34.7692	0	0	30.7778	0	0	Lachnospiraceae	d__Bacteria;k__norank_d__Bacteria;p__Firmicutes;c__Clostridia;o__Lachnospirales;f__Lachnospiraceae;g__unclassified_f__Lachnospiraceae;s__unclassified_f__Lachnospiraceae
OTU264	282.143	0	0	377.769	0	0	118	0	0	Lachnospiraceae	d__Bacteria;k__norank_d__Bacteria;p__Firmicutes;c__Clostridia;o__Lachnospirales;f__Lachnospiraceae;g__Lachnospiraceae_NK4A136_group;s__Lachnospiraceae_bacterium_COE1
OTU2387	136.643	0	0	240.538	0	0	75.1667	0	0	Lachnospiraceae	d__Bacteria;k__norank_d__Bacteria;p__Firmicutes;c__Clostridia;o__Lachnospirales;f__Lachnospiraceae;g__norank_f__Lachnospiraceae;s__uncultured_bacterium_g__norank_f__Lachnospiraceae
OTU174	48.3571	0	0	26.3077	0	0	32	0	0	Lachnospiraceae	d__Bacteria;k__norank_d__Bacteria;p__Firmicutes;c__Clostridia;o__Lachnospirales;f__Lachnospiraceae;g__Lachnospiraceae_NK4A136_group;s__uncultured_bacterium_g__Lachnospiraceae_NK4A136_group
OTU468	33.7143	0	0	41.1538	0	0	39.2222	0	0	Lachnospiraceae	d__Bacteria;k__norank_d__Bacteria;p__Firmicutes;c__Clostridia;o__Lachnospirales;f__Lachnospiraceae;g__norank_f__Lachnospiraceae;s__uncultured_bacterium_g__norank_f__Lachnospiraceae
OTU5512	15	0	0	9.69231	0.2	0	11.4444	0	0	Lachnospiraceae	d__Bacteria;k__norank_d__Bacteria;p__Firmicutes;c__Clostridia;o__Lachnospirales;f__Lachnospiraceae;g__unclassified_f__Lachnospiraceae;s__unclassified_f__Lachnospiraceae
OTU224	22.3571	0	0	28	0	0	10.1111	0	0	Lachnospiraceae	d__Bacteria;k__norank_d__Bacteria;p__Firmicutes;c__Clostridia;o__Lachnospirales;f__Lachnospiraceae;g__Lachnospiraceae_NK4A136_group;s__uncultured_bacterium_g__Lachnospiraceae_NK4A136_group
OTU2439	13.3571	0	0	12.8462	0	0	16.2222	0	0	Lachnospiraceae	d__Bacteria;k__norank_d__Bacteria;p__Firmicutes;c__Clostridia;o__Lachnospirales;f__Lachnospiraceae;g__norank_f__Lachnospiraceae;s__unclassified_g__norank_f__Lachnospiraceae
OTU330	55.0714	0	0	138.077	0	0	87.4444	0	0	Lachnospiraceae	d__Bacteria;k__norank_d__Bacteria;p__Firmicutes;c__Clostridia;o__Lachnospirales;f__Lachnospiraceae;g__unclassified_f__Lachnospiraceae;s__unclassified_f__Lachnospiraceae
OTU453	51.4286	0	0	23.2308	0	0	22.0556	0	0	Lachnospiraceae	d__Bacteria;k__norank_d__Bacteria;p__Firmicutes;c__Clostridia;o__Lachnospirales;f__Lachnospiraceae;g__Lachnospiraceae_NK4A136_group;s__uncultured_bacterium_g__Lachnospiraceae_NK4A136_group
OTU5433	78.0714	0	0	62.6923	0	0	40.6667	0	0	Lachnospiraceae	d__Bacteria;k__norank_d__Bacteria;p__Firmicutes;c__Clostridia;o__Lachnospirales;f__Lachnospiraceae;g__unclassified_f__Lachnospiraceae;s__unclassified_f__Lachnospiraceae
OTU2605	160.571	0	0	140	0	0	150.722	0	0	Lachnospiraceae	d__Bacteria;k__norank_d__Bacteria;p__Firmicutes;c__Clostridia;o__Lachnospirales;f__Lachnospiraceae;g__Lachnospiraceae_NK4A136_group;s__uncultured_bacterium_g__Lachnospiraceae_NK4A136_group
OTU5955	25.7143	0	0	15.2308	0.2	0	33.9444	0	0	Lachnospiraceae	d__Bacteria;k__norank_d__Bacteria;p__Firmicutes;c__Clostridia;o__Lachnospirales;f__Lachnospiraceae;g__Lachnospiraceae_NK4A136_group;s__unclassified_g__Lachnospiraceae_NK4A136_group
OTU107	61.7143	0	0	221	0	0	142.222	0	0	Lachnospiraceae	d__Bacteria;k__norank_d__Bacteria;p__Firmicutes;c__Clostridia;o__Lachnospirales;f__Lachnospiraceae;g__Lachnospiraceae_NK4A136_group;s__unclassified_g__Lachnospiraceae_NK4A136_group
OTU5767	213.143	0	0	144.846	0	0	82.6667	0	0	Lachnospiraceae	d__Bacteria;k__norank_d__Bacteria;p__Firmicutes;c__Clostridia;o__Lachnospirales;f__Lachnospiraceae;g__Eubacterium_xylanophilum_group;s__uncultured_bacterium_g__Eubacterium_xylanophilum_group
OTU2581	81.2857	0	0.2	143.769	0	0	38.7778	0	0	Lachnospiraceae	d__Bacteria;k__norank_d__Bacteria;p__Firmicutes;c__Clostridia;o__Lachnospirales;f__Lachnospiraceae;g__Lachnospiraceae_NK4A136_group;s__unclassified_g__Lachnospiraceae_NK4A136_group
OTU5829	58.5714	0	0	70.0769	0	0	59.0556	0	0	Lachnospiraceae	d__Bacteria;k__norank_d__Bacteria;p__Firmicutes;c__Clostridia;o__Lachnospirales;f__Lachnospiraceae;g__unclassified_f__Lachnospiraceae;s__unclassified_f__Lachnospiraceae
OTU2470	52.6429	0	0	41.0769	0	0	27.2222	0	0	Lachnospiraceae	d__Bacteria;k__norank_d__Bacteria;p__Firmicutes;c__Clostridia;o__Lachnospirales;f__Lachnospiraceae;g__Lachnospiraceae_NK4A136_group;s__uncultured_bacterium_g__Lachnospiraceae_NK4A136_group
OTU212	340	0	0	524.846	0	0	151.278	0	0	Lachnospiraceae	d__Bacteria;k__norank_d__Bacteria;p__Firmicutes;c__Clostridia;o__Lachnospirales;f__Lachnospiraceae;g__Lachnospiraceae_NK4A136_group;s__uncultured_bacterium_g__Lachnospiraceae_NK4A136_group
OTU5757	13.0714	0	0	38.3077	0	0	21.9444	0	0	Lachnospiraceae	d__Bacteria;k__norank_d__Bacteria;p__Firmicutes;c__Clostridia;o__Lachnospirales;f__Lachnospiraceae;g__unclassified_f__Lachnospiraceae;s__unclassified_f__Lachnospiraceae
OTU2506	12.0714	0	0	43	0	0	30.9444	0	0	Lachnospiraceae	d__Bacteria;k__norank_d__Bacteria;p__Firmicutes;c__Clostridia;o__Lachnospirales;f__Lachnospiraceae;g__unclassified_f__Lachnospiraceae;s__unclassified_f__Lachnospiraceae
OTU5951	23.2857	0	0	16.3846	0	0	26.2778	0	0	Lachnospiraceae	d__Bacteria;k__norank_d__Bacteria;p__Firmicutes;c__Clostridia;o__Lachnospirales;f__Lachnospiraceae;g__unclassified_f__Lachnospiraceae;s__unclassified_f__Lachnospiraceae
OTU8331	108.429	0.2	0	108	0	0	61.9444	0	0	Lachnospiraceae	d__Bacteria;k__norank_d__Bacteria;p__Firmicutes;c__Clostridia;o__Lachnospirales;f__Lachnospiraceae;g__Lachnospiraceae_NK4A136_group;s__uncultured_bacterium_g__Lachnospiraceae_NK4A136_group
OTU551	51.0714	0	0	47.9231	0	0	48.8889	0	0	Lachnospiraceae	d__Bacteria;k__norank_d__Bacteria;p__Firmicutes;c__Clostridia;o__Lachnospirales;f__Lachnospiraceae;g__norank_f__Lachnospiraceae;s__uncultured_bacterium_g__norank_f__Lachnospiraceae
OTU173	35.6429	0	0	55.3846	0	0	19.1111	0	0	Lachnospiraceae	d__Bacteria;k__norank_d__Bacteria;p__Firmicutes;c__Clostridia;o__Lachnospirales;f__Lachnospiraceae;g__unclassified_f__Lachnospiraceae;s__unclassified_f__Lachnospiraceae
OTU5808	53.2143	0	0	80.2308	0	0	23.3333	0	0	Lachnospiraceae	d__Bacteria;k__norank_d__Bacteria;p__Firmicutes;c__Clostridia;o__Lachnospirales;f__Lachnospiraceae;g__norank_f__Lachnospiraceae;s__uncultured_bacterium_g__norank_f__Lachnospiraceae
OTU5804	5.85714	0	0	17.1538	0	0	12	0	0	Lachnospiraceae	d__Bacteria;k__norank_d__Bacteria;p__Firmicutes;c__Clostridia;o__Lachnospirales;f__Lachnospiraceae;g__norank_f__Lachnospiraceae;s__uncultured_bacterium_g__norank_f__Lachnospiraceae
OTU5831	7.42857	0	0	4.92308	0	0	9.11111	0	0	Lachnospiraceae	d__Bacteria;k__norank_d__Bacteria;p__Firmicutes;c__Clostridia;o__Lachnospirales;f__Lachnospiraceae;g__unclassified_f__Lachnospiraceae;s__unclassified_f__Lachnospiraceae
OTU5812	20.6429	0	0	14.0769	0	0	13.7222	0	0	Lachnospiraceae	d__Bacteria;k__norank_d__Bacteria;p__Firmicutes;c__Clostridia;o__Lachnospirales;f__Lachnospiraceae;g__unclassified_f__Lachnospiraceae;s__unclassified_f__Lachnospiraceae
OTU8299	12.5714	0	0	7.38462	0	0	16.3333	0	0	Lachnospiraceae	d__Bacteria;k__norank_d__Bacteria;p__Firmicutes;c__Clostridia;o__Lachnospirales;f__Lachnospiraceae;g__norank_f__Lachnospiraceae;s__uncultured_bacterium_g__norank_f__Lachnospiraceae
OTU497	14	0	0	31	0	0	9.94444	0	0	Lachnospiraceae	d__Bacteria;k__norank_d__Bacteria;p__Firmicutes;c__Clostridia;o__Lachnospirales;f__Lachnospiraceae;g__Lachnospiraceae_FCS020_group;s__uncultured_bacterium_g__Lachnospiraceae_FCS020_group
OTU5750	38.7857	0	0	52.6923	0	0	79.8889	0	0	Lachnospiraceae	d__Bacteria;k__norank_d__Bacteria;p__Firmicutes;c__Clostridia;o__Lachnospirales;f__Lachnospiraceae;g__norank_f__Lachnospiraceae;s__uncultured_bacterium_g__norank_f__Lachnospiraceae
OTU5791	11.7857	0	0	28.4615	0	0	34.1667	0.2	0	Lachnospiraceae	d__Bacteria;k__norank_d__Bacteria;p__Firmicutes;c__Clostridia;o__Lachnospirales;f__Lachnospiraceae;g__Lachnospiraceae_NK4A136_group;s__unclassified_g__Lachnospiraceae_NK4A136_group
OTU474	19.2143	0	0	21.7692	0	0	17.1111	0	0	Lachnospiraceae	d__Bacteria;k__norank_d__Bacteria;p__Firmicutes;c__Clostridia;o__Lachnospirales;f__Lachnospiraceae;g__unclassified_f__Lachnospiraceae;s__unclassified_f__Lachnospiraceae
OTU2580	23.5714	0	0	28	0	0	33.1111	0	0	Lachnospiraceae	d__Bacteria;k__norank_d__Bacteria;p__Firmicutes;c__Bacilli;o__Lactobacillales;f__Lactobacillaceae;g__Lactobacillus;s__Lactobacillus_coleohominis
OTU2603	113	0	0	102.538	0.2	0	49.9444	0	0	Lachnospiraceae	d__Bacteria;k__norank_d__Bacteria;p__Firmicutes;c__Clostridia;o__Lachnospirales;f__Lachnospiraceae;g__unclassified_f__Lachnospiraceae;s__unclassified_f__Lachnospiraceae
OTU2596	138.5	0	0	272.385	0	0	93.3333	0	0	Lachnospiraceae	d__Bacteria;k__norank_d__Bacteria;p__Firmicutes;c__Clostridia;o__Lachnospirales;f__Lachnospiraceae;g__Lachnospiraceae_NK4A136_group;s__uncultured_bacterium_g__Lachnospiraceae_NK4A136_group
OTU2467	34.2857	0	0	46.9231	0	0	32.9444	0	0	Lachnospiraceae	d__Bacteria;k__norank_d__Bacteria;p__Firmicutes;c__Clostridia;o__Lachnospirales;f__Lachnospiraceae;g__unclassified_f__Lachnospiraceae;s__unclassified_f__Lachnospiraceae
OTU5780	89.1429	0	0	123.077	0	0	12.6111	0	0	Lachnospiraceae	d__Bacteria;k__norank_d__Bacteria;p__Firmicutes;c__Clostridia;o__Lachnospirales;f__Lachnospiraceae;g__Lachnospiraceae_NK4A136_group;s__unclassified_g__Lachnospiraceae_NK4A136_group
OTU478	246.286	0.2	0.4	251.077	0.2	0.4	152.722	0	0.2	Lachnospiraceae	d__Bacteria;k__norank_d__Bacteria;p__Firmicutes;c__Clostridia;o__Lachnospirales;f__Lachnospiraceae;g__Eubacterium_xylanophilum_group;s__uncultured_bacterium_g__Eubacterium_xylanophilum_group
OTU304	66.1429	0	0	119.385	0	0	25.2778	0	0	Lachnospiraceae	d__Bacteria;k__norank_d__Bacteria;p__Firmicutes;c__Clostridia;o__Lachnospirales;f__Lachnospiraceae;g__Roseburia;s__unclassified_g__Roseburia
OTU5795	40.6429	0	0	10.2308	0	0	38.2778	0	0	Lachnospiraceae	d__Bacteria;k__norank_d__Bacteria;p__Firmicutes;c__Clostridia;o__Lachnospirales;f__Lachnospiraceae;g__Lachnospiraceae_UCG-006;s__uncultured_bacterium_g__Lachnospiraceae_UCG-006
OTU8297	8.28571	0	0	25.5385	0	0	9.22222	0	0	Lachnospiraceae	d__Bacteria;k__norank_d__Bacteria;p__Firmicutes;c__Clostridia;o__Lachnospirales;f__Lachnospiraceae;g__norank_f__Lachnospiraceae;s__unclassified_g__norank_f__Lachnospiraceae
OTU5893	50.7143	0	0	113.077	0	0	34.7222	0	0	Lachnospiraceae	d__Bacteria;k__norank_d__Bacteria;p__Firmicutes;c__Clostridia;o__Lachnospirales;f__Lachnospiraceae;g__unclassified_f__Lachnospiraceae;s__unclassified_f__Lachnospiraceae
OTU144	30.0714	0	0	28.0769	0	0	42.2778	0	0	Lachnospiraceae	d__Bacteria;k__norank_d__Bacteria;p__Firmicutes;c__Clostridia;o__Lachnospirales;f__Lachnospiraceae;g__GCA-900066575;s__uncultured_bacterium_g__GCA-900066575
OTU5789	3.57143	0	0	5.30769	0	0	4.77778	0	0	Lachnospiraceae	d__Bacteria;k__norank_d__Bacteria;p__Firmicutes;c__Clostridia;o__Lachnospirales;f__Lachnospiraceae;g__GCA-900066575;s__uncultured_bacterium_g__GCA-900066575
OTU2421	35.8571	0	0	25.6154	0	0	13.9444	0	0	Lachnospiraceae	d__Bacteria;k__norank_d__Bacteria;p__Firmicutes;c__Clostridia;o__Lachnospirales;f__Lachnospiraceae;g__GCA-900066575;s__uncultured_bacterium_g__GCA-900066575
OTU2353	5.21429	0	0	13.3077	0	0	14.9444	0	0	Lachnospiraceae	d__Bacteria;k__norank_d__Bacteria;p__Firmicutes;c__Clostridia;o__Lachnospirales;f__Lachnospiraceae;g__unclassified_f__Lachnospiraceae;s__unclassified_f__Lachnospiraceae
OTU567	98.3571	0	0	120	0.2	0.2	18.9444	0	0	Lachnospiraceae	d__Bacteria;k__norank_d__Bacteria;p__Firmicutes;c__Clostridia;o__Lachnospirales;f__Lachnospiraceae;g__Lachnospiraceae_NK4A136_group;s__uncultured_bacterium_g__Lachnospiraceae_NK4A136_group
OTU5890	13.4286	0	0	12.6923	0	0	19.5556	0	0	Lachnospiraceae	d__Bacteria;k__norank_d__Bacteria;p__Firmicutes;c__Clostridia;o__Lachnospirales;f__Lachnospiraceae;g__unclassified_f__Lachnospiraceae;s__unclassified_f__Lachnospiraceae
OTU2556	32.7143	0	0	34.6923	0	0	17.4444	0	0	Lachnospiraceae	d__Bacteria;k__norank_d__Bacteria;p__Firmicutes;c__Clostridia;o__Lachnospirales;f__Lachnospiraceae;g__Lachnospiraceae_NK4A136_group;s__unclassified_g__Lachnospiraceae_NK4A136_group
OTU5946	5.64286	0	0	21.4615	0.2	0	228.333	0	0	Lachnospiraceae	d__Bacteria;k__norank_d__Bacteria;p__Firmicutes;c__Clostridia;o__Lachnospirales;f__Lachnospiraceae;g__Blautia;s__Lachnospiraceae_bacterium_DW59
OTU5855	7.28571	0	0	5	0	0	9.55556	0	0	Lachnospiraceae	d__Bacteria;k__norank_d__Bacteria;p__Firmicutes;c__Clostridia;o__Lachnospirales;f__Lachnospiraceae;g__GCA-900066575;s__uncultured_bacterium_g__GCA-900066575
OTU2360	14.4286	0	0	36.7692	0	0	6.22222	0	0	Lachnospiraceae	d__Bacteria;k__norank_d__Bacteria;p__Firmicutes;c__Clostridia;o__Lachnospirales;f__Lachnospiraceae;g__Lachnospiraceae_NK4A136_group;s__unclassified_g__Lachnospiraceae_NK4A136_group
OTU5870	59.5	0	0	40.1538	0	0	26.8889	0	0	Lachnospiraceae	d__Bacteria;k__norank_d__Bacteria;p__Firmicutes;c__Clostridia;o__Lachnospirales;f__Lachnospiraceae;g__Lachnospiraceae_UCG-006;s__uncultured_bacterium_g__Lachnospiraceae_UCG-006
OTU5751	51.0714	0	0	25.7692	0	0	51.1667	0	0	Lachnospiraceae	d__Bacteria;k__norank_d__Bacteria;p__Firmicutes;c__Clostridia;o__Lachnospirales;f__Lachnospiraceae;g__unclassified_f__Lachnospiraceae;s__unclassified_f__Lachnospiraceae
OTU2545	6.21429	0	0	9.61538	0	0	6.66667	0	0	Lachnospiraceae	d__Bacteria;k__norank_d__Bacteria;p__Firmicutes;c__Clostridia;o__Lachnospirales;f__Lachnospiraceae;g__unclassified_f__Lachnospiraceae;s__unclassified_f__Lachnospiraceae
OTU2521	7.14286	0	0	16.0769	0	0	13.4444	0	0	Lachnospiraceae	d__Bacteria;k__norank_d__Bacteria;p__Firmicutes;c__Clostridia;o__Lachnospirales;f__Lachnospiraceae;g__unclassified_f__Lachnospiraceae;s__unclassified_f__Lachnospiraceae
OTU5699	16.9286	0	0	10.2308	0	0	14.8333	0	0	Lachnospiraceae	d__Bacteria;k__norank_d__Bacteria;p__Firmicutes;c__Clostridia;o__Lachnospirales;f__Lachnospiraceae;g__unclassified_f__Lachnospiraceae;s__unclassified_f__Lachnospiraceae
OTU134	27.2143	0	0	70.8462	0	0	70.7778	0	0	Lachnospiraceae	d__Bacteria;k__norank_d__Bacteria;p__Firmicutes;c__Clostridia;o__Lachnospirales;f__Lachnospiraceae;g__unclassified_f__Lachnospiraceae;s__unclassified_f__Lachnospiraceae
OTU283	284.429	0.8	0.4	84.2308	2.8	0.4	216.944	0.8	0	Lactobacillaceae	d__Bacteria;k__norank_d__Bacteria;p__Firmicutes;c__Bacilli;o__Lactobacillales;f__Lactobacillaceae;g__Lactobacillus;s__unclassified_g__Lactobacillus
OTU5762	86.0714	0.2	0	32.1538	0.6	0.2	88.7778	0	0	Lactobacillaceae	d__Bacteria;k__norank_d__Bacteria;p__Firmicutes;c__Bacilli;o__Lactobacillales;f__Lactobacillaceae;g__Lactobacillus;s__Lactobacillus_reuteri
OTU5805	77.5	0.8	0.4	95.7692	0.2	0	56	0.4	0	Lactobacillaceae	d__Bacteria;k__norank_d__Bacteria;p__Firmicutes;c__Bacilli;o__Lactobacillales;f__Lactobacillaceae;g__Lactobacillus;s__unclassified_g__Lactobacillus
OTU2369	585.429	0	0	367.846	0	0	122.111	0	0	Lactobacillaceae	d__Bacteria;k__norank_d__Bacteria;p__Firmicutes;c__Clostridia;o__Lachnospirales;f__Lachnospiraceae;g__Lachnospiraceae_UCG-006;s__uncultured_bacterium_g__Lachnospiraceae_UCG-006
OTU5752	332.286	0	0	160.692	0	0	281.167	0	0	Lactobacillaceae	d__Bacteria;k__norank_d__Bacteria;p__Firmicutes;c__Clostridia;o__Lachnospirales;f__Lachnospiraceae;g__Lachnospiraceae_NK4A136_group;s__uncultured_bacterium_g__Lachnospiraceae_NK4A136_group
OTU5876	27.4286	0	0	23.3846	0	0	6.05556	0	0	Lactobacillaceae	d__Bacteria;k__norank_d__Bacteria;p__Firmicutes;c__Clostridia;o__Lachnospirales;f__Lachnospiraceae;g__unclassified_f__Lachnospiraceae;s__unclassified_f__Lachnospiraceae
OTU5816	44.2857	0	0	51.0769	0	0	24.6667	0	0	Lactobacillaceae	d__Bacteria;k__norank_d__Bacteria;p__Firmicutes;c__Clostridia;o__Lachnospirales;f__Lachnospiraceae;g__unclassified_f__Lachnospiraceae;s__unclassified_f__Lachnospiraceae
OTU5815	80.9286	0	0	56.9231	0.4	0	166.167	0	0	Lactobacillaceae	d__Bacteria;k__norank_d__Bacteria;p__Firmicutes;c__Clostridia;o__Lachnospirales;f__Lachnospiraceae;g__unclassified_f__Lachnospiraceae;s__unclassified_f__Lachnospiraceae
OTU244	247.214	0	0	251.923	0	0	266.667	0	0	Lactobacillaceae	d__Bacteria;k__norank_d__Bacteria;p__Firmicutes;c__Clostridia;o__Lachnospirales;f__Lachnospiraceae;g__Lachnospiraceae_NK4A136_group;s__uncultured_bacterium_g__Lachnospiraceae_NK4A136_group
OTU5814	200.5	0	0	103.846	0	0	95.1111	0	0	Lactobacillaceae	d__Bacteria;k__norank_d__Bacteria;p__Firmicutes;c__Clostridia;o__Lachnospirales;f__Lachnospiraceae;g__unclassified_f__Lachnospiraceae;s__unclassified_f__Lachnospiraceae
OTU5819	46.1429	0	0	42.1538	0	0.2	144.556	0	0	Lactobacillaceae	d__Bacteria;k__norank_d__Bacteria;p__Firmicutes;c__Clostridia;o__Lachnospirales;f__Lachnospiraceae;g__unclassified_f__Lachnospiraceae;s__unclassified_f__Lachnospiraceae
OTU5761	150.929	0	0	161.769	0	0	61.5556	0	0	Lactobacillaceae	d__Bacteria;k__norank_d__Bacteria;p__Firmicutes;c__Clostridia;o__Lachnospirales;f__Lachnospiraceae;g__unclassified_f__Lachnospiraceae;s__unclassified_f__Lachnospiraceae
OTU109	32.5714	0	0	35	0	0	54.6111	0	0	Monoglobaceae	d__Bacteria;k__norank_d__Bacteria;p__Firmicutes;c__Clostridia;o__Monoglobales;f__Monoglobaceae;g__Monoglobus;s__uncultured_organism_g__Monoglobus
OTU458	41.5	0	0	18.3846	0	0	22.8889	0	0	Monoglobaceae	d__Bacteria;k__norank_d__Bacteria;p__Firmicutes;c__Clostridia;o__Monoglobales;f__Monoglobaceae;g__Monoglobus;s__unclassified_g__Monoglobus
OTU8347	811.714	0.2	0	698.462	0.2	0.2	826.056	0.2	0	Muribaculaceae	d__Bacteria;k__norank_d__Bacteria;p__Bacteroidota;c__Bacteroidia;o__Bacteroidales;f__Muribaculaceae;g__norank_f__Muribaculaceae;s__uncultured_bacterium_g__norank_f__Muribaculaceae
OTU5585	54.8571	0	0	43.0769	0	0	73.5	0	0	Muribaculaceae	d__Bacteria;k__norank_d__Bacteria;p__Bacteroidota;c__Bacteroidia;o__Bacteroidales;f__Muribaculaceae;g__norank_f__Muribaculaceae;s__uncultured_bacterium_g__norank_f__Muribaculaceae
OTU361	79.5714	0	0	28.4615	0	0	72.3333	0	0	Muribaculaceae	d__Bacteria;k__norank_d__Bacteria;p__Bacteroidota;c__Bacteroidia;o__Bacteroidales;f__Muribaculaceae;g__norank_f__Muribaculaceae;s__uncultured_bacterium_g__norank_f__Muribaculaceae
OTU5490	113.786	0	0	78.3846	0	0	508.333	0	0	Muribaculaceae	d__Bacteria;k__norank_d__Bacteria;p__Bacteroidota;c__Bacteroidia;o__Bacteroidales;f__Muribaculaceae;g__norank_f__Muribaculaceae;s__unclassified_g__norank_f__Muribaculaceae
OTU5633	496.357	0	0	262.077	0	0	732.5	0.2	0	Muribaculaceae	d__Bacteria;k__norank_d__Bacteria;p__Bacteroidota;c__Bacteroidia;o__Bacteroidales;f__Muribaculaceae;g__norank_f__Muribaculaceae;s__uncultured_bacterium_g__norank_f__Muribaculaceae
OTU5652	111.5	0	0	80.9231	0	0	403.944	0	0	Muribaculaceae	d__Bacteria;k__norank_d__Bacteria;p__Bacteroidota;c__Bacteroidia;o__Bacteroidales;f__Muribaculaceae;g__norank_f__Muribaculaceae;s__uncultured_bacterium_g__norank_f__Muribaculaceae
OTU226	53.3571	0	0	45.7692	0	0	76.6111	0	0	Muribaculaceae	d__Bacteria;k__norank_d__Bacteria;p__Bacteroidota;c__Bacteroidia;o__Bacteroidales;f__Muribaculaceae;g__norank_f__Muribaculaceae;s__unclassified_g__norank_f__Muribaculaceae
OTU2517	75.2857	0	0	43.6154	0	0	31.2222	0	0.2	Muribaculaceae	d__Bacteria;k__norank_d__Bacteria;p__Bacteroidota;c__Bacteroidia;o__Bacteroidales;f__Muribaculaceae;g__norank_f__Muribaculaceae;s__uncultured_bacterium_g__norank_f__Muribaculaceae
OTU5592	94.9286	0	0	23.2308	0	0	130.444	0	0	Muribaculaceae	d__Bacteria;k__norank_d__Bacteria;p__Bacteroidota;c__Bacteroidia;o__Bacteroidales;f__Muribaculaceae;g__norank_f__Muribaculaceae;s__uncultured_bacterium_g__norank_f__Muribaculaceae
OTU392	492.214	0	0	160.692	0	0	525.278	0	0	Muribaculaceae	d__Bacteria;k__norank_d__Bacteria;p__Bacteroidota;c__Bacteroidia;o__Bacteroidales;f__Muribaculaceae;g__norank_f__Muribaculaceae;s__uncultured_bacterium_g__norank_f__Muribaculaceae
OTU2601	36.0714	0	0	21	0	0	12.3889	0	0	Muribaculaceae	d__Bacteria;k__norank_d__Bacteria;p__Bacteroidota;c__Bacteroidia;o__Bacteroidales;f__Muribaculaceae;g__norank_f__Muribaculaceae;s__unclassified_g__norank_f__Muribaculaceae
OTU5852	280	0.2	0.2	157.154	0	0	132.444	0	0	Muribaculaceae	d__Bacteria;k__norank_d__Bacteria;p__Bacteroidota;c__Bacteroidia;o__Bacteroidales;f__Muribaculaceae;g__norank_f__Muribaculaceae;s__uncultured_bacterium_g__norank_f__Muribaculaceae
OTU5464	28.9286	0	0	138.692	0	0	69.5556	0	0	Muribaculaceae	d__Bacteria;k__norank_d__Bacteria;p__Bacteroidota;c__Bacteroidia;o__Bacteroidales;f__Muribaculaceae;g__norank_f__Muribaculaceae;s__uncultured_bacterium_g__norank_f__Muribaculaceae
OTU5544	143	0	0	69.9231	0	0	198.389	0	0	Muribaculaceae	d__Bacteria;k__norank_d__Bacteria;p__Bacteroidota;c__Bacteroidia;o__Bacteroidales;f__Muribaculaceae;g__norank_f__Muribaculaceae;s__unclassified_g__norank_f__Muribaculaceae
OTU5575	80	0.2	0	63.1538	0	0	164.889	0	0	Muribaculaceae	d__Bacteria;k__norank_d__Bacteria;p__Bacteroidota;c__Bacteroidia;o__Bacteroidales;f__Muribaculaceae;g__norank_f__Muribaculaceae;s__uncultured_bacterium_g__norank_f__Muribaculaceae
OTU2515	35.0714	0	0	79.3077	0	0	42.5	0	0	Muribaculaceae	d__Bacteria;k__norank_d__Bacteria;p__Bacteroidota;c__Bacteroidia;o__Bacteroidales;f__Muribaculaceae;g__norank_f__Muribaculaceae;s__uncultured_bacterium_g__norank_f__Muribaculaceae
OTU527	61.1429	0.2	0	15.2308	0	0	19.0556	0	0	Muribaculaceae	d__Bacteria;k__norank_d__Bacteria;p__Bacteroidota;c__Bacteroidia;o__Bacteroidales;f__Muribaculaceae;g__norank_f__Muribaculaceae;s__uncultured_bacterium_g__norank_f__Muribaculaceae
OTU526	52.2857	0	0	14.7692	0	0	59.6111	0	0	Muribaculaceae	d__Bacteria;k__norank_d__Bacteria;p__Bacteroidota;c__Bacteroidia;o__Bacteroidales;f__Muribaculaceae;g__norank_f__Muribaculaceae;s__uncultured_bacterium_g__norank_f__Muribaculaceae
OTU5590	112.571	0	0	59.4615	0	0	87.9444	0	0	Muribaculaceae	d__Bacteria;k__norank_d__Bacteria;p__Bacteroidota;c__Bacteroidia;o__Bacteroidales;f__Muribaculaceae;g__norank_f__Muribaculaceae;s__uncultured_bacterium_g__norank_f__Muribaculaceae
OTU5787	161.5	0.2	0	56.5385	0	0	101.222	0.2	0	Muribaculaceae	d__Bacteria;k__norank_d__Bacteria;p__Bacteroidota;c__Bacteroidia;o__Bacteroidales;f__Muribaculaceae;g__norank_f__Muribaculaceae;s__uncultured_bacterium_g__norank_f__Muribaculaceae
OTU8357	49.9286	0.2	0	35.2308	0	0	153.722	0	0	Muribaculaceae	d__Bacteria;k__norank_d__Bacteria;p__Bacteroidota;c__Bacteroidia;o__Bacteroidales;f__Muribaculaceae;g__norank_f__Muribaculaceae;s__uncultured_bacterium_g__norank_f__Muribaculaceae
OTU2633	32.5714	0	0	95.9231	0	0	24.5556	0	0	Muribaculaceae	d__Bacteria;k__norank_d__Bacteria;p__Bacteroidota;c__Bacteroidia;o__Bacteroidales;f__Muribaculaceae;g__norank_f__Muribaculaceae;s__unclassified_g__norank_f__Muribaculaceae
OTU2600	109.786	0	0	36.3846	0	0	59.9444	0	0	Muribaculaceae	d__Bacteria;k__norank_d__Bacteria;p__Bacteroidota;c__Bacteroidia;o__Bacteroidales;f__Muribaculaceae;g__norank_f__Muribaculaceae;s__uncultured_bacterium_g__norank_f__Muribaculaceae
OTU2529	37.1429	0	0	20.9231	0	0	13.0556	0	0	Muribaculaceae	d__Bacteria;k__norank_d__Bacteria;p__Bacteroidota;c__Bacteroidia;o__Bacteroidales;f__Muribaculaceae;g__norank_f__Muribaculaceae;s__uncultured_bacterium_g__norank_f__Muribaculaceae
OTU5487	29.4286	0	0	21.9231	0	0	36.6111	0	0	Muribaculaceae	d__Bacteria;k__norank_d__Bacteria;p__Bacteroidota;c__Bacteroidia;o__Bacteroidales;f__Muribaculaceae;g__norank_f__Muribaculaceae;s__uncultured_bacterium_g__norank_f__Muribaculaceae
OTU5577	77.5714	0	0	38.6154	0	0	176.167	0	0	Muribaculaceae	d__Bacteria;k__norank_d__Bacteria;p__Bacteroidota;c__Bacteroidia;o__Bacteroidales;f__Muribaculaceae;g__norank_f__Muribaculaceae;s__unclassified_g__norank_f__Muribaculaceae
OTU5934	82.8571	0	0	22.5385	0	0	37.9444	0	0	Muribaculaceae	d__Bacteria;k__norank_d__Bacteria;p__Bacteroidota;c__Bacteroidia;o__Bacteroidales;f__Muribaculaceae;g__norank_f__Muribaculaceae;s__unclassified_g__norank_f__Muribaculaceae
OTU5860	114.714	0	0	107.769	0	0	58.1111	0	0	Muribaculaceae	d__Bacteria;k__norank_d__Bacteria;p__Bacteroidota;c__Bacteroidia;o__Bacteroidales;f__Muribaculaceae;g__norank_f__Muribaculaceae;s__uncultured_bacterium_g__norank_f__Muribaculaceae
OTU439	48.0714	0	0	80.8462	0	0	56.4444	0	0	Muribaculaceae	d__Bacteria;k__norank_d__Bacteria;p__Bacteroidota;c__Bacteroidia;o__Bacteroidales;f__Muribaculaceae;g__norank_f__Muribaculaceae;s__uncultured_bacterium_g__norank_f__Muribaculaceae
OTU2666	29.4286	0	0	103	0	0	15.2222	0	0	Muribaculaceae	d__Bacteria;k__norank_d__Bacteria;p__Bacteroidota;c__Bacteroidia;o__Bacteroidales;f__Muribaculaceae;g__norank_f__Muribaculaceae;s__uncultured_bacterium_g__norank_f__Muribaculaceae
OTU363	26.7143	0	0	13.0769	0	0	18.8333	0	0	Muribaculaceae	d__Bacteria;k__norank_d__Bacteria;p__Bacteroidota;c__Bacteroidia;o__Bacteroidales;f__Muribaculaceae;g__norank_f__Muribaculaceae;s__uncultured_bacterium_g__norank_f__Muribaculaceae
OTU5970	39	0.2	0	74.7692	0	0	162.389	0	0	Muribaculaceae	d__Bacteria;k__norank_d__Bacteria;p__Bacteroidota;c__Bacteroidia;o__Bacteroidales;f__Muribaculaceae;g__norank_f__Muribaculaceae;s__uncultured_bacterium_g__norank_f__Muribaculaceae
OTU5637	9.5	0	0	10.7692	0	0	11.9444	0	0	Muribaculaceae	d__Bacteria;k__norank_d__Bacteria;p__Bacteroidota;c__Bacteroidia;o__Bacteroidales;f__Muribaculaceae;g__norank_f__Muribaculaceae;s__uncultured_bacterium_g__norank_f__Muribaculaceae
OTU387	23.7143	0	0	33.1538	0	0	69.1111	0.2	0	Muribaculaceae	d__Bacteria;k__norank_d__Bacteria;p__Bacteroidota;c__Bacteroidia;o__Bacteroidales;f__Muribaculaceae;g__norank_f__Muribaculaceae;s__uncultured_bacterium_g__norank_f__Muribaculaceae
OTU515	135.5	0	0	19.3846	0	0	52.7778	0	0	Muribaculaceae	d__Bacteria;k__norank_d__Bacteria;p__Bacteroidota;c__Bacteroidia;o__Bacteroidales;f__Muribaculaceae;g__norank_f__Muribaculaceae;s__unclassified_g__norank_f__Muribaculaceae
OTU521	167.357	0	0	16.2308	0	0	50.8333	0	0	Muribaculaceae	d__Bacteria;k__norank_d__Bacteria;p__Bacteroidota;c__Bacteroidia;o__Bacteroidales;f__Muribaculaceae;g__norank_f__Muribaculaceae;s__uncultured_bacterium_g__norank_f__Muribaculaceae
OTU8394	35	0	0	14.5385	0	0	32	0	0	Muribaculaceae	d__Bacteria;k__norank_d__Bacteria;p__Bacteroidota;c__Bacteroidia;o__Bacteroidales;f__Muribaculaceae;g__norank_f__Muribaculaceae;s__uncultured_bacterium_g__norank_f__Muribaculaceae
OTU371	46.6429	0	0	14.9231	0	0	20.7222	0	0	Muribaculaceae	d__Bacteria;k__norank_d__Bacteria;p__Bacteroidota;c__Bacteroidia;o__Bacteroidales;f__Muribaculaceae;g__norank_f__Muribaculaceae;s__uncultured_bacterium_g__norank_f__Muribaculaceae
OTU274	105.714	0	0	37.3077	0	0	45.6111	0	0	Muribaculaceae	d__Bacteria;k__norank_d__Bacteria;p__Bacteroidota;c__Bacteroidia;o__Bacteroidales;f__Muribaculaceae;g__norank_f__Muribaculaceae;s__uncultured_bacterium_g__norank_f__Muribaculaceae
OTU200	18.9286	0	0	7.84615	0	0	13.1667	0	0	Muribaculaceae	d__Bacteria;k__norank_d__Bacteria;p__Bacteroidota;c__Bacteroidia;o__Bacteroidales;f__Muribaculaceae;g__norank_f__Muribaculaceae;s__uncultured_bacterium_g__norank_f__Muribaculaceae
OTU2564	66.1429	0	0	45.2308	0	0	49.7222	0	0	Muribaculaceae	d__Bacteria;k__norank_d__Bacteria;p__Bacteroidota;c__Bacteroidia;o__Bacteroidales;f__Muribaculaceae;g__norank_f__Muribaculaceae;s__uncultured_bacterium_g__norank_f__Muribaculaceae
OTU5842	30.3571	0.2	0	16.6923	0	0	30.9444	0	0	Muribaculaceae	d__Bacteria;k__norank_d__Bacteria;p__Bacteroidota;c__Bacteroidia;o__Bacteroidales;f__Muribaculaceae;g__norank_f__Muribaculaceae;s__uncultured_bacterium_g__norank_f__Muribaculaceae
OTU5580	38.7143	0	0.2	15.6154	0	0	118.944	0	0	Muribaculaceae	d__Bacteria;k__norank_d__Bacteria;p__Bacteroidota;c__Bacteroidia;o__Bacteroidales;f__Muribaculaceae;g__norank_f__Muribaculaceae;s__uncultured_bacterium_g__norank_f__Muribaculaceae
OTU5698	16.5	0.2	0	30.1538	0	0	20.2778	0	0	Muribaculaceae	d__Bacteria;k__norank_d__Bacteria;p__Bacteroidota;c__Bacteroidia;o__Bacteroidales;f__Muribaculaceae;g__norank_f__Muribaculaceae;s__uncultured_bacterium_g__norank_f__Muribaculaceae
OTU5579	27.7143	0	0	8.69231	0	0	71.2222	0	0	Muribaculaceae	d__Bacteria;k__norank_d__Bacteria;p__Bacteroidota;c__Bacteroidia;o__Bacteroidales;f__Muribaculaceae;g__norank_f__Muribaculaceae;s__uncultured_bacterium_g__norank_f__Muribaculaceae
OTU8339	45.0714	0	0	16.1538	0	0	45.2778	0	0	Muribaculaceae	d__Bacteria;k__norank_d__Bacteria;p__Bacteroidota;c__Bacteroidia;o__Bacteroidales;f__Muribaculaceae;g__norank_f__Muribaculaceae;s__uncultured_bacterium_g__norank_f__Muribaculaceae
OTU5411	15.9286	0	0	26.3846	0	0	77.2778	0	0	Muribaculaceae	d__Bacteria;k__norank_d__Bacteria;p__Bacteroidota;c__Bacteroidia;o__Bacteroidales;f__Muribaculaceae;g__norank_f__Muribaculaceae;s__uncultured_bacterium_g__norank_f__Muribaculaceae
OTU5701	82	0.2	0	59.6923	0	0	127.889	0.2	0	Muribaculaceae	d__Bacteria;k__norank_d__Bacteria;p__Bacteroidota;c__Bacteroidia;o__Bacteroidales;f__Muribaculaceae;g__norank_f__Muribaculaceae;s__uncultured_bacterium_g__norank_f__Muribaculaceae
OTU5669	92.4286	0	0	31.5385	0	0	83.3333	0.2	0	Muribaculaceae	d__Bacteria;k__norank_d__Bacteria;p__Bacteroidota;c__Bacteroidia;o__Bacteroidales;f__Muribaculaceae;g__norank_f__Muribaculaceae;s__uncultured_bacterium_g__norank_f__Muribaculaceae
OTU2538	15.5714	0	0	8.92308	0	0	15.9444	0	0	Muribaculaceae	d__Bacteria;k__norank_d__Bacteria;p__Bacteroidota;c__Bacteroidia;o__Bacteroidales;f__Muribaculaceae;g__norank_f__Muribaculaceae;s__unclassified_g__norank_f__Muribaculaceae
OTU484	46.5714	0	0	59.9231	0	0	16.1667	0	0	norank_o__Clostridia	d__Bacteria;k__norank_d__Bacteria;p__Firmicutes;c__Clostridia;o__Clostridia_vadinBB60_group;f__norank_o__Clostridia_vadinBB60_group;g__norank_f__norank_o__Clostridia_vadinBB60_group;s__unclassified_g__norank_f__norank_o__Clostridia_vadinBB60_group
OTU8106	36.7143	0.6	0.2	45.4615	0	0	28.8333	0.2	0	norank_o__Clostridia_UCG-014	d__Bacteria;k__norank_d__Bacteria;p__Firmicutes;c__Clostridia;o__Clostridia_UCG-014;f__norank_o__Clostridia_UCG-014;g__norank_f__norank_o__Clostridia_UCG-014;s__unclassified_g__norank_f__norank_o__Clostridia_UCG-014
OTU8253	51.5714	0	0.2	30.2308	0	0	28.4444	0	0	norank_o__Clostridia_UCG-014	d__Bacteria;k__norank_d__Bacteria;p__Firmicutes;c__Clostridia;o__Clostridia_UCG-014;f__norank_o__Clostridia_UCG-014;g__norank_f__norank_o__Clostridia_UCG-014;s__unclassified_g__norank_f__norank_o__Clostridia_UCG-014
OTU194	21.1429	0	0	10.6923	0	0	12.5	0	0.2	norank_o__Clostridia_UCG-014	d__Bacteria;k__norank_d__Bacteria;p__Firmicutes;c__Clostridia;o__Clostridia_UCG-014;f__norank_o__Clostridia_UCG-014;g__norank_f__norank_o__Clostridia_UCG-014;s__unclassified_g__norank_f__norank_o__Clostridia_UCG-014
OTU73	7.5	0	0.2	5.53846	0	0	13.1111	0	0	norank_o__Clostridia_UCG-014	d__Bacteria;k__norank_d__Bacteria;p__Firmicutes;c__Clostridia;o__Clostridia_UCG-014;f__norank_o__Clostridia_UCG-014;g__norank_f__norank_o__Clostridia_UCG-014;s__uncultured_Clostridiales_bacterium_g__norank_f__norank_o__Clostridia_UCG-014
OTU5930	5.42857	0	0	6.76923	0	0	5.16667	0	0	norank_o__Clostridia_UCG-014	d__Bacteria;k__norank_d__Bacteria;p__Firmicutes;c__Clostridia;o__Clostridia_UCG-014;f__norank_o__Clostridia_UCG-014;g__norank_f__norank_o__Clostridia_UCG-014;s__unclassified_g__norank_f__norank_o__Clostridia_UCG-014
OTU208	12.0714	0	0	9.07692	0	0	10.6667	0	0	norank_o__Clostridia_UCG-014	d__Bacteria;k__norank_d__Bacteria;p__Firmicutes;c__Clostridia;o__Clostridia_UCG-014;f__norank_o__Clostridia_UCG-014;g__norank_f__norank_o__Clostridia_UCG-014;s__unclassified_g__norank_f__norank_o__Clostridia_UCG-014
OTU360	49.7857	0	0	47.8462	0	0	31.6111	0	0	norank_o__Clostridia_vadinBB60_group	d__Bacteria;k__norank_d__Bacteria;p__Firmicutes;c__Clostridia;o__Clostridia_vadinBB60_group;f__norank_o__Clostridia_vadinBB60_group;g__norank_f__norank_o__Clostridia_vadinBB60_group;s__uncultured_bacterium_g__norank_f__norank_o__Clostridia_vadinBB60_group
OTU2652	21.7143	0	0	33.0769	0	0	14.5	0	0	norank_o__Clostridia_vadinBB60_group	d__Bacteria;k__norank_d__Bacteria;p__Firmicutes;c__Clostridia;o__Clostridia_vadinBB60_group;f__norank_o__Clostridia_vadinBB60_group;g__norank_f__norank_o__Clostridia_vadinBB60_group;s__uncultured_Clostridia_bacterium_g__norank_f__norank_o__Clostridia_vadinBB60_group
OTU5517	19.9286	0	0	15.6154	0	0	23.8889	0	0	norank_o__Clostridia_vadinBB60_group	d__Bacteria;k__norank_d__Bacteria;p__Firmicutes;c__Clostridia;o__Clostridia_vadinBB60_group;f__norank_o__Clostridia_vadinBB60_group;g__norank_f__norank_o__Clostridia_vadinBB60_group;s__unclassified_g__norank_f__norank_o__Clostridia_vadinBB60_group
OTU53	43.0714	0	0	48.8462	0	0	20.6667	0	0	norank_o__Clostridia_vadinBB60_group	d__Bacteria;k__norank_d__Bacteria;p__Firmicutes;c__Clostridia;o__Clostridia_vadinBB60_group;f__norank_o__Clostridia_vadinBB60_group;g__norank_f__norank_o__Clostridia_vadinBB60_group;s__unclassified_g__norank_f__norank_o__Clostridia_vadinBB60_group
OTU400	106.429	0	0	74.0769	0	0	38	0	0	norank_o__Clostridia_vadinBB60_group	d__Bacteria;k__norank_d__Bacteria;p__Firmicutes;c__Clostridia;o__Clostridia_vadinBB60_group;f__norank_o__Clostridia_vadinBB60_group;g__norank_f__norank_o__Clostridia_vadinBB60_group;s__unclassified_g__norank_f__norank_o__Clostridia_vadinBB60_group
OTU399	27.7857	0	0	52.0769	0	0	13.2778	0	0	norank_o__Clostridia_vadinBB60_group	d__Bacteria;k__norank_d__Bacteria;p__Firmicutes;c__Clostridia;o__Clostridia_vadinBB60_group;f__norank_o__Clostridia_vadinBB60_group;g__norank_f__norank_o__Clostridia_vadinBB60_group;s__unclassified_g__norank_f__norank_o__Clostridia_vadinBB60_group
OTU5640	17.4286	0	0	22.3846	0	0	11.3333	0	0	norank_o__Clostridia_vadinBB60_group	d__Bacteria;k__norank_d__Bacteria;p__Firmicutes;c__Clostridia;o__Clostridia_vadinBB60_group;f__norank_o__Clostridia_vadinBB60_group;g__norank_f__norank_o__Clostridia_vadinBB60_group;s__uncultured_bacterium_g__norank_f__norank_o__Clostridia_vadinBB60_group
OTU8239	10.3571	0	0	9.84615	0	0	7.05556	0	0	norank_o__Clostridia_vadinBB60_group	d__Bacteria;k__norank_d__Bacteria;p__Firmicutes;c__Clostridia;o__Clostridia_vadinBB60_group;f__norank_o__Clostridia_vadinBB60_group;g__norank_f__norank_o__Clostridia_vadinBB60_group;s__uncultured_bacterium_g__norank_f__norank_o__Clostridia_vadinBB60_group
OTU5947	34.2857	0	0	27.3846	0	0	16.5556	0	0	norank_o__Clostridia_vadinBB60_group	d__Bacteria;k__norank_d__Bacteria;p__Firmicutes;c__Clostridia;o__Clostridia_vadinBB60_group;f__norank_o__Clostridia_vadinBB60_group;g__norank_f__norank_o__Clostridia_vadinBB60_group;s__Clostridiales_bacterium_enrichment_culture_clone_06-1235251-76
OTU5760	16.5714	0	0	18	0	0	8.55556	0	0	norank_o__Clostridia_vadinBB60_group	d__Bacteria;k__norank_d__Bacteria;p__Firmicutes;c__Clostridia;o__Clostridia_vadinBB60_group;f__norank_o__Clostridia_vadinBB60_group;g__norank_f__norank_o__Clostridia_vadinBB60_group;s__uncultured_bacterium_g__norank_f__norank_o__Clostridia_vadinBB60_group
OTU5949	57.6429	0.4	0	29.2308	0	0	144.611	0.2	0	norank_o__Coriobacteriales	d__Bacteria;k__norank_d__Bacteria;p__Actinobacteriota;c__Coriobacteriia;o__Coriobacteriales;f__norank_o__Coriobacteriales;g__norank_f__norank_o__Coriobacteriales;s__uncultured_bacterium_g__norank_f__norank_o__Coriobacteriales
OTU5372	10.4286	0	0	7.23077	0	0	8.88889	0	0	norank_o__RF39	d__Bacteria;k__norank_d__Bacteria;p__Firmicutes;c__Bacilli;o__RF39;f__norank_o__RF39;g__norank_f__norank_o__RF39;s__unclassified_g__norank_f__norank_o__RF39
OTU8279	6.42857	0	0	6.53846	0	0	14.0556	0	0	Oscillospiraceae	d__Bacteria;k__norank_d__Bacteria;p__Firmicutes;c__Clostridia;o__Oscillospirales;f__Oscillospiraceae;g__Oscillibacter;s__uncultured_bacterium_g__Oscillibacter
OTU2466	29.1429	0	0	46.3077	0	0	132.278	0	0	Oscillospiraceae	d__Bacteria;k__norank_d__Bacteria;p__Firmicutes;c__Clostridia;o__Oscillospirales;f__Oscillospiraceae;g__norank_f__Oscillospiraceae;s__uncultured_bacterium_g__norank_f__Oscillospiraceae
OTU5513	86.0714	0	0	47.4615	0	0	121.667	0	0	Oscillospiraceae	d__Bacteria;k__norank_d__Bacteria;p__Firmicutes;c__Clostridia;o__Oscillospirales;f__Oscillospiraceae;g__UCG-005;s__uncultured_Clostridiales_bacterium_g__UCG-005
OTU5467	37.3571	0	0	21.9231	0	0	34.8333	0	0	Oscillospiraceae	d__Bacteria;k__norank_d__Bacteria;p__Firmicutes;c__Clostridia;o__Oscillospirales;f__Oscillospiraceae;g__unclassified_f__Oscillospiraceae;s__unclassified_f__Oscillospiraceae
OTU507	56.8571	0	0	29.7692	0	0	47.1667	0	0	Oscillospiraceae	d__Bacteria;k__norank_d__Bacteria;p__Firmicutes;c__Clostridia;o__Oscillospirales;f__Oscillospiraceae;g__Oscillibacter;s__uncultured_bacterium_g__Oscillibacter
OTU440	103.5	0	0	87.5385	0	0	78.8333	0	0	Oscillospiraceae	d__Bacteria;k__norank_d__Bacteria;p__Firmicutes;c__Clostridia;o__Oscillospirales;f__Oscillospiraceae;g__NK4A214_group;s__uncultured_bacterium_g__NK4A214_group
OTU159	90.5	0	0	231.846	0	0	75.5556	0	0	Oscillospiraceae	d__Bacteria;k__norank_d__Bacteria;p__Firmicutes;c__Clostridia;o__Oscillospirales;f__Oscillospiraceae;g__Oscillibacter;s__uncultured_bacterium_g__Oscillibacter
OTU284	341.286	0	0	317.231	0	0	198.944	0	0	Oscillospiraceae	d__Bacteria;k__norank_d__Bacteria;p__Firmicutes;c__Clostridia;o__Oscillospirales;f__Oscillospiraceae;g__NK4A214_group;s__uncultured_bacterium_g__NK4A214_group
OTU8329	76.8571	0	0	47.1538	0	0	72.6111	0	0	Oscillospiraceae	d__Bacteria;k__norank_d__Bacteria;p__Firmicutes;c__Clostridia;o__Oscillospirales;f__Oscillospiraceae;g__norank_f__Oscillospiraceae;s__uncultured_bacterium_g__norank_f__Oscillospiraceae
OTU204	61.5	0	0	55.9231	0	0	90.4444	0	0	Oscillospiraceae	d__Bacteria;k__norank_d__Bacteria;p__Firmicutes;c__Clostridia;o__Oscillospirales;f__Oscillospiraceae;g__norank_f__Oscillospiraceae;s__uncultured_bacterium_g__norank_f__Oscillospiraceae
OTU410	300.429	0	0	137.462	0	0	236.889	0	0	Oscillospiraceae	d__Bacteria;k__norank_d__Bacteria;p__Firmicutes;c__Clostridia;o__Oscillospirales;f__Oscillospiraceae;g__unclassified_f__Oscillospiraceae;s__unclassified_f__Oscillospiraceae
OTU273	62.7857	0	0	49.2308	0	0	71	0	0	Oscillospiraceae	d__Bacteria;k__norank_d__Bacteria;p__Firmicutes;c__Clostridia;o__Oscillospirales;f__Oscillospiraceae;g__Colidextribacter;s__uncultured_bacterium_g__Colidextribacter
OTU5554	356	0	0	187.385	0	0.2	321.056	0	0	Oscillospiraceae	d__Bacteria;k__norank_d__Bacteria;p__Firmicutes;c__Clostridia;o__Oscillospirales;f__Oscillospiraceae;g__norank_f__Oscillospiraceae;s__unclassified_g__norank_f__Oscillospiraceae
OTU8295	42.4286	0	0	26.2308	0	0	29.9444	0	0	Oscillospiraceae	d__Bacteria;k__norank_d__Bacteria;p__Firmicutes;c__Clostridia;o__Oscillospirales;f__Oscillospiraceae;g__norank_f__Oscillospiraceae;s__uncultured_bacterium_g__norank_f__Oscillospiraceae
OTU8219	38.5	0	0	38.8462	0	0	43.3333	0	0	Oscillospiraceae	d__Bacteria;k__norank_d__Bacteria;p__Firmicutes;c__Clostridia;o__Oscillospirales;f__Oscillospiraceae;g__Colidextribacter;s__unclassified_g__Colidextribacter
OTU2356	102.786	0	0	107.462	0	0	170.5	0	0	Oscillospiraceae	d__Bacteria;k__norank_d__Bacteria;p__Firmicutes;c__Clostridia;o__Oscillospirales;f__Oscillospiraceae;g__unclassified_f__Oscillospiraceae;s__unclassified_f__Oscillospiraceae
OTU5551	50.0714	0.2	0	55.0769	0	0	55.2222	0	0	Oscillospiraceae	d__Bacteria;k__norank_d__Bacteria;p__Firmicutes;c__Clostridia;o__Oscillospirales;f__Oscillospiraceae;g__NK4A214_group;s__unclassified_g__NK4A214_group
OTU5634	220.714	0	0	142.538	0	0	139.556	0	0	Oscillospiraceae	d__Bacteria;k__norank_d__Bacteria;p__Firmicutes;c__Clostridia;o__Oscillospirales;f__Oscillospiraceae;g__norank_f__Oscillospiraceae;s__unclassified_g__norank_f__Oscillospiraceae
OTU5479	111.786	0	0	59.5385	0.4	0.2	249.278	0	0	Oscillospiraceae	d__Bacteria;k__norank_d__Bacteria;p__Firmicutes;c__Clostridia;o__Oscillospirales;f__Oscillospiraceae;g__Colidextribacter;s__uncultured_bacterium_g__Colidextribacter
OTU279	706.5	0	0	382.615	0	0	426.778	0	0	Oscillospiraceae	d__Bacteria;k__norank_d__Bacteria;p__Firmicutes;c__Clostridia;o__Oscillospirales;f__Oscillospiraceae;g__norank_f__Oscillospiraceae;s__unclassified_g__norank_f__Oscillospiraceae
OTU355	149.5	0	0	145.385	0	0	74.8333	0	0	Oscillospiraceae	d__Bacteria;k__norank_d__Bacteria;p__Firmicutes;c__Clostridia;o__Oscillospirales;f__Oscillospiraceae;g__unclassified_f__Oscillospiraceae;s__unclassified_f__Oscillospiraceae
OTU2372	145	0	0	57.6923	0	0	89.8889	0	0	Oscillospiraceae	d__Bacteria;k__norank_d__Bacteria;p__Firmicutes;c__Clostridia;o__Oscillospirales;f__Oscillospiraceae;g__norank_f__Oscillospiraceae;s__unclassified_g__norank_f__Oscillospiraceae
OTU8296	53.0714	0	0	47.0769	0	0	33.7778	0	0	Oscillospiraceae	d__Bacteria;k__norank_d__Bacteria;p__Firmicutes;c__Clostridia;o__Oscillospirales;f__Oscillospiraceae;g__Oscillibacter;s__uncultured_bacterium_g__Oscillibacter
OTU8354	161.071	0	0	514.462	0	0	213.167	0	0	Oscillospiraceae	d__Bacteria;k__norank_d__Bacteria;p__Firmicutes;c__Clostridia;o__Oscillospirales;f__Oscillospiraceae;g__unclassified_f__Oscillospiraceae;s__unclassified_f__Oscillospiraceae
OTU5714	29.1429	0	0	13.6923	0	0	22.8889	0	0	Oscillospiraceae	d__Bacteria;k__norank_d__Bacteria;p__Firmicutes;c__Clostridia;o__Oscillospirales;f__Oscillospiraceae;g__unclassified_f__Oscillospiraceae;s__unclassified_f__Oscillospiraceae
OTU295	11.2857	0	0	5.92308	0	0	8.83333	0	0	Oscillospiraceae	d__Bacteria;k__norank_d__Bacteria;p__Firmicutes;c__Clostridia;o__Oscillospirales;f__Oscillospiraceae;g__UCG-005;s__unclassified_g__UCG-005
OTU523	62.7143	0	0	28.9231	0	0	50	0	0	Oscillospiraceae	d__Bacteria;k__norank_d__Bacteria;p__Firmicutes;c__Clostridia;o__Oscillospirales;f__Oscillospiraceae;g__norank_f__Oscillospiraceae;s__unclassified_g__norank_f__Oscillospiraceae
OTU2367	57.0714	0	0	45.2308	0	0	25.5	0	0	Oscillospiraceae	d__Bacteria;k__norank_d__Bacteria;p__Firmicutes;c__Clostridia;o__Oscillospirales;f__Oscillospiraceae;g__unclassified_f__Oscillospiraceae;s__unclassified_f__Oscillospiraceae
OTU104	1145.71	0	0	573.538	0	0	391.111	0	0	Oscillospiraceae	d__Bacteria;k__norank_d__Bacteria;p__Firmicutes;c__Clostridia;o__Oscillospirales;f__Ruminococcaceae;g__Eubacterium_siraeum_group;s__uncultured_bacterium_g__Eubacterium_siraeum_group
OTU2594	165.214	0	0	284.231	0	0	287.333	0	0	Oscillospiraceae	d__Bacteria;k__norank_d__Bacteria;p__Firmicutes;c__Clostridia;o__Oscillospirales;f__Ruminococcaceae;g__Ruminococcus;s__unclassified_g__Ruminococcus
OTU5960	24.7857	0	0	19.6923	0	0.2	22.3333	0	0	Oscillospiraceae	d__Bacteria;k__norank_d__Bacteria;p__Firmicutes;c__Clostridia;o__Oscillospirales;f__Ruminococcaceae;g__norank_f__Ruminococcaceae;s__unclassified_g__norank_f__Ruminococcaceae
OTU2657	16.0714	0	0	12.8462	0	0	47	0	0	Oscillospiraceae	d__Bacteria;k__norank_d__Bacteria;p__Firmicutes;c__Clostridia;o__Oscillospirales;f__Oscillospiraceae;g__norank_f__Oscillospiraceae;s__unclassified_g__norank_f__Oscillospiraceae
OTU5483	109.071	0	0	106.077	0	0	70.8333	0	0	Oscillospiraceae	d__Bacteria;k__norank_d__Bacteria;p__Firmicutes;c__Clostridia;o__Oscillospirales;f__Oscillospiraceae;g__unclassified_f__Oscillospiraceae;s__unclassified_f__Oscillospiraceae
OTU125	39.4286	0	0	61.7692	0	0.2	14.7222	0	0	Oscillospiraceae	d__Bacteria;k__norank_d__Bacteria;p__Firmicutes;c__Clostridia;o__Oscillospirales;f__Oscillospiraceae;g__unclassified_f__Oscillospiraceae;s__unclassified_f__Oscillospiraceae
OTU8220	16	0	0	37.3077	0	0	14.6111	0	0	Oscillospiraceae	d__Bacteria;k__norank_d__Bacteria;p__Firmicutes;c__Clostridia;o__Oscillospirales;f__Oscillospiraceae;g__Oscillibacter;s__uncultured_bacterium_g__Oscillibacter
OTU5475	16.1429	0	0	10.0769	0	0	20.2222	0	0	Oscillospiraceae	d__Bacteria;k__norank_d__Bacteria;p__Firmicutes;c__Clostridia;o__Oscillospirales;f__Oscillospiraceae;g__unclassified_f__Oscillospiraceae;s__unclassified_f__Oscillospiraceae
OTU2597	37.2143	0	0	21.1538	0	0	37.8333	0	0	Oscillospiraceae	d__Bacteria;k__norank_d__Bacteria;p__Firmicutes;c__Clostridia;o__Oscillospirales;f__Oscillospiraceae;g__unclassified_f__Oscillospiraceae;s__unclassified_f__Oscillospiraceae
OTU425	59	0	0	74.4615	0.2	0	66.8889	0	0	Oscillospiraceae	d__Bacteria;k__norank_d__Bacteria;p__Firmicutes;c__Clostridia;o__Oscillospirales;f__Oscillospiraceae;g__norank_f__Oscillospiraceae;s__uncultured_rumen_bacterium_g__norank_f__Oscillospiraceae
OTU155	9.85714	0	0	14.0769	0	0	12.6111	0	0	Oscillospiraceae	d__Bacteria;k__norank_d__Bacteria;p__Firmicutes;c__Clostridia;o__Oscillospirales;f__Oscillospiraceae;g__unclassified_f__Oscillospiraceae;s__unclassified_f__Oscillospiraceae
OTU8168	23.4286	0	0	77.1538	0	0	28.7222	0	0	Oscillospiraceae	d__Bacteria;k__norank_d__Bacteria;p__Firmicutes;c__Clostridia;o__Oscillospirales;f__Oscillospiraceae;g__UCG-003;s__uncultured_bacterium_g__UCG-003
OTU356	86.7143	0	0	46.6923	0	0	50.8333	0	0	Oscillospiraceae	d__Bacteria;k__norank_d__Bacteria;p__Firmicutes;c__Clostridia;o__Oscillospirales;f__Oscillospiraceae;g__unclassified_f__Oscillospiraceae;s__unclassified_f__Oscillospiraceae
OTU2550	45.2857	0	0	41.1538	0	0	57.2778	0	0	Oscillospiraceae	d__Bacteria;k__norank_d__Bacteria;p__Firmicutes;c__Clostridia;o__Oscillospirales;f__Oscillospiraceae;g__Colidextribacter;s__uncultured_bacterium_g__Colidextribacter
OTU2614	22.7143	0	0	23.8462	0	0	44.4444	0	0	Oscillospiraceae	d__Bacteria;k__norank_d__Bacteria;p__Firmicutes;c__Clostridia;o__Oscillospirales;f__Oscillospiraceae;g__unclassified_f__Oscillospiraceae;s__unclassified_f__Oscillospiraceae
OTU447	140.714	0	0	183.231	0	0	158.778	0	0	Oscillospiraceae	d__Bacteria;k__norank_d__Bacteria;p__Firmicutes;c__Clostridia;o__Oscillospirales;f__Oscillospiraceae;g__Colidextribacter;s__unclassified_g__Colidextribacter
OTU115	11.0714	0	0	11.0769	0	0	12.4444	0	0	Oscillospiraceae	d__Bacteria;k__norank_d__Bacteria;p__Firmicutes;c__Clostridia;o__Oscillospirales;f__Oscillospiraceae;g__unclassified_f__Oscillospiraceae;s__unclassified_f__Oscillospiraceae
OTU5957	185.357	0	0	190.846	0	0	84.8889	0	0	Oscillospiraceae	d__Bacteria;k__norank_d__Bacteria;p__Firmicutes;c__Clostridia;o__Oscillospirales;f__Oscillospiraceae;g__norank_f__Oscillospiraceae;s__unclassified_g__norank_f__Oscillospiraceae
OTU2394	14.3571	0	0	19.6923	0	0	9.72222	0	0	Oscillospiraceae	d__Bacteria;k__norank_d__Bacteria;p__Firmicutes;c__Clostridia;o__Oscillospirales;f__Oscillospiraceae;g__NK4A214_group;s__uncultured_bacterium_g__NK4A214_group
OTU5430	43.1429	0	0	40	0	0	22	0	0	Oscillospiraceae	d__Bacteria;k__norank_d__Bacteria;p__Firmicutes;c__Clostridia;o__Oscillospirales;f__Oscillospiraceae;g__norank_f__Oscillospiraceae;s__uncultured_Firmicutes_bacterium_g__norank_f__Oscillospiraceae
OTU185	21.7143	0	0	16.3077	0	0.2	13.9444	0	0	Oscillospiraceae	d__Bacteria;k__norank_d__Bacteria;p__Firmicutes;c__Clostridia;o__Oscillospirales;f__Oscillospiraceae;g__norank_f__Oscillospiraceae;s__unclassified_g__norank_f__Oscillospiraceae
OTU5498	64.7857	0	0	52.3846	0	0	64.5556	0	0	Peptococcaceae	d__Bacteria;k__norank_d__Bacteria;p__Firmicutes;c__Clostridia;o__Peptococcales;f__Peptococcaceae;g__norank_f__Peptococcaceae;s__unclassified_g__norank_f__Peptococcaceae
OTU328	15.5714	0	0	15.2308	0	0	19.7778	0	0	Peptococcaceae	d__Bacteria;k__norank_d__Bacteria;p__Firmicutes;c__Clostridia;o__Peptococcales;f__Peptococcaceae;g__norank_f__Peptococcaceae;s__unclassified_g__norank_f__Peptococcaceae
OTU153	27.2857	0	0	52.2308	0	0	18.1111	0	0	Rikenellaceae	d__Bacteria;k__norank_d__Bacteria;p__Bacteroidota;c__Bacteroidia;o__Bacteroidales;f__Rikenellaceae;g__Alistipes;s__uncultured_bacterium_g__Alistipes
OTU5765	9.5	0	0	8.92308	0	0	16.7778	0	0	Ruminococcaceae	d__Bacteria;k__norank_d__Bacteria;p__Firmicutes;c__Clostridia;o__Oscillospirales;f__Ruminococcaceae;g__Fournierella;s__unclassified_g__Fournierella
OTU2449	146.786	0	0	76.7692	0	0	58.9444	0	0	Ruminococcaceae	d__Bacteria;k__norank_d__Bacteria;p__Firmicutes;c__Clostridia;o__Oscillospirales;f__Ruminococcaceae;g__norank_f__Ruminococcaceae;s__Clostridium_leptum_g__norank
OTU5406	542.714	0	0	878.846	0	0	717.5	0	0	Ruminococcaceae	d__Bacteria;k__norank_d__Bacteria;p__Firmicutes;c__Clostridia;o__Oscillospirales;f__Ruminococcaceae;g__Ruminococcus;s__unclassified_g__Ruminococcus
OTU5958	46.9286	0	0	22.8462	0	0	52.3333	0	0	Ruminococcaceae	d__Bacteria;k__norank_d__Bacteria;p__Firmicutes;c__Clostridia;o__Oscillospirales;f__Ruminococcaceae;g__norank_f__Ruminococcaceae;s__uncultured_bacterium_g__norank_f__Ruminococcaceae
OTU5906	611.786	0	0	702.692	0	0	341.944	0	0	Ruminococcaceae	d__Bacteria;k__norank_d__Bacteria;p__Firmicutes;c__Clostridia;o__Oscillospirales;f__Ruminococcaceae;g__Ruminococcus;s__unclassified_g__Ruminococcus
OTU2463	21.4286	0	0	17.2308	0	0.2	16	0	0	Ruminococcaceae	d__Bacteria;k__norank_d__Bacteria;p__Firmicutes;c__Clostridia;o__Oscillospirales;f__Ruminococcaceae;g__norank_f__Ruminococcaceae;s__Acutalibacter_muris
OTU68	51.2857	0	0	32.3077	0	0	46.5556	0	0	Ruminococcaceae	d__Bacteria;k__norank_d__Bacteria;p__Firmicutes;c__Clostridia;o__Oscillospirales;f__Ruminococcaceae;g__norank_f__Ruminococcaceae;s__unclassified_g__norank_f__Ruminococcaceae
OTU2665	145.786	0	0	192.923	0	0	97.1111	0	0	Ruminococcaceae	d__Bacteria;k__norank_d__Bacteria;p__Firmicutes;c__Clostridia;o__Oscillospirales;f__Ruminococcaceae;g__Eubacterium_siraeum_group;s__unclassified_g__Eubacterium_siraeum_group
OTU5507	277.429	0	0	160.615	0	0	299.611	0	0.2	Ruminococcaceae	d__Bacteria;k__norank_d__Bacteria;p__Firmicutes;c__Clostridia;o__Oscillospirales;f__Ruminococcaceae;g__Eubacterium_siraeum_group;s__uncultured_bacterium_g__Eubacterium_siraeum_group
OTU5944	48.3571	0	0	35	0	0	71	0	0	Ruminococcaceae	d__Bacteria;k__norank_d__Bacteria;p__Firmicutes;c__Clostridia;o__Oscillospirales;f__Ruminococcaceae;g__norank_f__Ruminococcaceae;s__unclassified_g__norank_f__Ruminococcaceae
OTU5873	280.857	0	0	191.308	0	0	92.2222	0	0	Ruminococcaceae	d__Bacteria;k__norank_d__Bacteria;p__Firmicutes;c__Clostridia;o__Oscillospirales;f__Ruminococcaceae;g__Eubacterium_siraeum_group;s__uncultured_bacterium_g__Eubacterium_siraeum_group
OTU333	138.143	0	0	11.6154	0	0	22.5556	0	0	Ruminococcaceae	d__Bacteria;k__norank_d__Bacteria;p__Firmicutes;c__Clostridia;o__Oscillospirales;f__Ruminococcaceae;g__UBA1819;s__uncultured_bacterium_g__UBA1819
OTU8418	7.5	0	0	5.92308	0	0	16.0556	0	0	Ruminococcaceae	d__Bacteria;k__norank_d__Bacteria;p__Firmicutes;c__Clostridia;o__Oscillospirales;f__Ruminococcaceae;g__Pygmaiobacter;s__uncultured_bacterium_g__Pygmaiobacter
OTU2419	18.6429	0	0	32.6923	0	0	26.7778	0	0	Ruminococcaceae	d__Bacteria;k__norank_d__Bacteria;p__Firmicutes;c__Clostridia;o__Oscillospirales;f__Ruminococcaceae;g__unclassified_f__Ruminococcaceae;s__unclassified_f__Ruminococcaceae
OTU2471	173.5	0	0	148.462	0	0	64.5556	0.2	0	Ruminococcaceae	d__Bacteria;k__norank_d__Bacteria;p__Firmicutes;c__Clostridia;o__Oscillospirales;f__Ruminococcaceae;g__Ruminococcus;s__unclassified_g__Ruminococcus
OTU5660	249	0	0	124	0	0	92.4444	0	0	Ruminococcaceae	d__Bacteria;k__norank_d__Bacteria;p__Firmicutes;c__Clostridia;o__Oscillospirales;f__Ruminococcaceae;g__Eubacterium_siraeum_group;s__uncultured_bacterium_g__Eubacterium_siraeum_group
OTU472	139.071	0	0	125	0	0	86.2778	0	0	Ruminococcaceae	d__Bacteria;k__norank_d__Bacteria;p__Firmicutes;c__Clostridia;o__Oscillospirales;f__Ruminococcaceae;g__Eubacterium_siraeum_group;s__uncultured_bacterium_g__Eubacterium_siraeum_group
OTU202	8.35714	0	0	16.9231	0	0	7.33333	0	0	Ruminococcaceae	d__Bacteria;k__norank_d__Bacteria;p__Firmicutes;c__Clostridia;o__Oscillospirales;f__Ruminococcaceae;g__Ruminococcus;s__unclassified_g__Ruminococcus
OTU8104	4.71429	0	0	4.38462	0	0	3.33333	0	0	Ruminococcaceae	d__Bacteria;k__norank_d__Bacteria;p__Firmicutes;c__Clostridia;o__Oscillospirales;f__Ruminococcaceae;g__norank_f__Ruminococcaceae;s__Ruminococcaceae_bacterium_Marseille-P3738
OTU38	44.2857	0.2	0.2	36.4615	0.4	0.2	57.6667	0	0.4	Saccharimonadaceae	d__Bacteria;k__norank_d__Bacteria;p__Patescibacteria;c__Saccharimonadia;o__Saccharimonadales;f__Saccharimonadaceae;g__Candidatus_Saccharimonas;s__uncultured_bacterium_g__Candidatus_Saccharimonas
OTU8381	18.8571	0.2	0	9.15385	0	0	9	0.4	0	Saccharimonadaceae	d__Bacteria;k__norank_d__Bacteria;p__Patescibacteria;c__Saccharimonadia;o__Saccharimonadales;f__Saccharimonadaceae;g__Candidatus_Saccharimonas;s__uncultured_bacterium_g__Candidatus_Saccharimonas
OTU411	15.8571	0	0	11.6154	0	0	23.1667	0	0	UCG-010	d__Bacteria;k__norank_d__Bacteria;p__Firmicutes;c__Clostridia;o__Oscillospirales;f__UCG-010;g__norank_f__UCG-010;s__unclassified_g__norank_f__UCG-010
OTU2	19.8571	0	0	16.1538	0	0	12.0556	0	0	UCG-010	d__Bacteria;k__norank_d__Bacteria;p__Firmicutes;c__Clostridia;o__Oscillospirales;f__UCG-010;g__norank_f__UCG-010;s__unclassified_g__norank_f__UCG-010
OTU2462	5.42857	0	0	17.6923	0.2	0	2.72222	0	0	UCG-010	d__Bacteria;k__norank_d__Bacteria;p__Firmicutes;c__Clostridia;o__Oscillospirales;f__UCG-010;g__norank_f__UCG-010;s__unclassified_g__norank_f__UCG-010
OTU88	34.4286	0	0	25.3846	0	0	28.1111	0	0	UCG-010	d__Bacteria;k__norank_d__Bacteria;p__Firmicutes;c__Clostridia;o__Oscillospirales;f__UCG-010;g__norank_f__UCG-010;s__unclassified_g__norank_f__UCG-010
OTU344	23.8571	0	0	25.6154	0	0	30	0	0	unclassified_o__Coriobacteriales	d__Bacteria;k__norank_d__Bacteria;p__Actinobacteriota;c__Coriobacteriia;o__Coriobacteriales;f__unclassified_o__Coriobacteriales;g__unclassified_o__Coriobacteriales;s__unclassified_o__Coriobacteriales
