# Supplementary material for: The associations between intestinal bacteria of Eospalax cansus and soil bacteria of its habitat
Source: BMC Vet Res. 2022 Apr 2;18:129. doi: 10.1186/s12917-022-03223-6 (PMC8976338; doi:10.1186/s12917-022-03223-6)
Supplement: Supplementary file 2 — Additional file 2 Table S2. The most abundance OTUs in soil samples [file 12917_2022_3223_MOESM2_ESM.xlsx]

## Sheet: Sheet1
Table S3 The most abundance OTUs in soil samples
OTU ID	LD	LDI	LDO	PY	PYI	PYO	YZ	YZI	YZO	taxonomy
OTU7979	0	2509.2	2152.4	0	2748.2	2954.4	0	1142.2	1150.2	d__Bacteria;k__norank_d__Bacteria;p__Actinobacteriota;c__Actinobacteria;o__Micrococcales;f__Micrococcaceae;g__Arthrobacter;s__unclassified_g__Arthrobacter
OTU5023	0	318.6	347.4	0.0769231	526.8	850.4	0	289.2	310.4	d__Bacteria;k__norank_d__Bacteria;p__Actinobacteriota;c__Actinobacteria;o__Frankiales;f__Geodermatophilaceae;g__Blastococcus;s__uncultured_bacterium_g__Blastococcus
OTU6631	0	339	248.4	0.0769231	343.6	377	0	252.2	309.2	d__Bacteria;k__norank_d__Bacteria;p__Proteobacteria;c__Alphaproteobacteria;o__Sphingomonadales;f__Sphingomonadaceae;g__Sphingomonas;s__uncultured_Sphingomonadaceae_bacterium_g__Sphingomonas
OTU979	0	150	197.6	0	59	55.8	0	326	301.4	d__Bacteria;k__norank_d__Bacteria;p__Actinobacteriota;c__Thermoleophilia;o__Gaiellales;f__norank_o__Gaiellales;g__norank_f__norank_o__Gaiellales;s__uncultured_bacterium_g__norank_f__norank_o__Gaiellales
OTU934	0	260.2	281.4	0	154.4	99.8	0	328	301	d__Bacteria;k__norank_d__Bacteria;p__Actinobacteriota;c__Thermoleophilia;o__Gaiellales;f__Gaiellaceae;g__Gaiella;s__uncultured_bacterium_g__Gaiella
OTU3152	0	450.8	415.4	0	501.2	503.4	0	302.4	297.6	d__Bacteria;k__norank_d__Bacteria;p__Actinobacteriota;c__Actinobacteria;o__Streptomycetales;f__Streptomycetaceae;g__Streptomyces;s__unclassified_g__Streptomyces
OTU1323	0	359.6	354	0	215	271.6	0	274.4	286.4	d__Bacteria;k__norank_d__Bacteria;p__Chloroflexi;c__Chloroflexia;o__Thermomicrobiales;f__JG30-KF-CM45;g__norank_f__JG30-KF-CM45;s__uncultured_Chloroflexi_bacterium_g__norank_f__JG30-KF-CM45
OTU3722	0	258.4	240.4	0	262.4	183.8	0	260.8	266	d__Bacteria;k__norank_d__Bacteria;p__Chloroflexi;c__KD4-96;o__norank_c__KD4-96;f__norank_o__norank_c__KD4-96;g__norank_f__norank_o__norank_c__KD4-96;s__uncultured_bacterium_g__norank_f__norank_o__norank_c__KD4-96
OTU4314	0	461	457.8	0	315.8	292.4	0	248	263.4	d__Bacteria;k__norank_d__Bacteria;p__Gemmatimonadota;c__Gemmatimonadetes;o__Gemmatimonadales;f__Gemmatimonadaceae;g__norank_f__Gemmatimonadaceae;s__uncultured_Gemmatimonadales_bacterium_g__norank_f__Gemmatimonadaceae
OTU616	0	243.4	184.2	0	250.8	121.8	0	232	255.4	d__Bacteria;k__norank_d__Bacteria;p__Acidobacteriota;c__Vicinamibacteria;o__Vicinamibacterales;f__norank_o__Vicinamibacterales;g__norank_f__norank_o__Vicinamibacterales;s__uncultured_Acidobacterium_sp._g__norank_f__norank_o__Vicinamibacterales
OTU3424	0	183.2	122.4	0	109	73.2	0	305.6	254.4	d__Bacteria;k__norank_d__Bacteria;p__Acidobacteriota;c__Blastocatellia;o__Pyrinomonadales;f__Pyrinomonadaceae;g__RB41;s__metagenome_g__RB41
OTU1729	0	197	186	0	152.6	140.8	0	267.8	237.8	d__Bacteria;k__norank_d__Bacteria;p__Actinobacteriota;c__Acidimicrobiia;o__Microtrichales;f__Ilumatobacteraceae;g__norank_f__Ilumatobacteraceae;s__unclassified_g__norank_f__Ilumatobacteraceae
OTU937	0	155.8	167.8	0	112.6	156.4	0	233.2	234.4	d__Bacteria;k__norank_d__Bacteria;p__Actinobacteriota;c__Thermoleophilia;o__Solirubrobacterales;f__67-14;g__norank_f__67-14;s__uncultured_Solirubrobacter_sp._g__norank_f__67-14
OTU7579	0.0714286	192.8	203	0.230769	247.8	577.8	0	195.2	230.8	d__Bacteria;k__norank_d__Bacteria;p__Proteobacteria;c__Alphaproteobacteria;o__Sphingomonadales;f__Sphingomonadaceae;g__Ellin6055;s__metagenome_g__Ellin6055
OTU1096	0	184	139.8	0	103.8	86.8	0	206.8	224.6	d__Bacteria;k__norank_d__Bacteria;p__RCP2-54;c__norank_p__RCP2-54;o__norank_c__norank_p__RCP2-54;f__norank_o__norank_c__norank_p__RCP2-54;g__norank_f__norank_o__norank_c__norank_p__RCP2-54;s__uncultured_delta_proteobacterium_g__norank_f__norank_o__norank_c__norank_p__RCP2-54
OTU2676	0	242.8	204.2	0	255	176.6	0	218.8	217	d__Bacteria;k__norank_d__Bacteria;p__Proteobacteria;c__Alphaproteobacteria;o__Rhizobiales;f__Xanthobacteraceae;g__Bradyrhizobium;s__Bradyrhizobium_elkanii_g__Bradyrhizobium
OTU6031	0	232	180	0	141	95.6	0	196	205	d__Bacteria;k__norank_d__Bacteria;p__Actinobacteriota;c__MB-A2-108;o__norank_c__MB-A2-108;f__norank_o__norank_c__MB-A2-108;g__norank_f__norank_o__norank_c__MB-A2-108;s__unclassified_g__norank_f__norank_o__norank_c__MB-A2-108
OTU3105	0	263.6	204	0	186.4	148	0	197.6	176.2	d__Bacteria;k__norank_d__Bacteria;p__Actinobacteriota;c__Actinobacteria;o__Propionibacteriales;f__Nocardioidaceae;g__Aeromicrobium;s__uncultured_bacterium_g__Aeromicrobium
OTU4973	0	154.4	120	0	125.8	88	0	155.2	172	d__Bacteria;k__norank_d__Bacteria;p__Proteobacteria;c__Alphaproteobacteria;o__Rhizobiales;f__Rhizobiaceae;g__Mesorhizobium;s__Mesorhizobium_mediterraneum
OTU3930	0	131.4	143.8	0	145.6	190.6	0	128	150.8	d__Bacteria;k__norank_d__Bacteria;p__Chloroflexi;c__TK10;o__norank_c__TK10;f__norank_o__norank_c__TK10;g__norank_f__norank_o__norank_c__TK10;s__uncultured_Chloroflexus_sp._g__norank_f__norank_o__norank
OTU5354	0	114.4	152.8	0	53.8	53.6	0	88	150	d__Bacteria;k__norank_d__Bacteria;p__Firmicutes;c__Bacilli;o__Bacillales;f__Bacillaceae;g__Bacillus;s__Bacillus_simplex
OTU3553	0	131.4	121	0	303	428.4	0	133	148.6	d__Bacteria;k__norank_d__Bacteria;p__Proteobacteria;c__Alphaproteobacteria;o__Rhizobiales;f__Beijerinckiaceae;g__Microvirga;s__Microvirga_ossetica
OTU839	0	246.4	135.8	0	199.6	123.6	0	144.6	145.8	d__Bacteria;k__norank_d__Bacteria;p__Acidobacteriota;c__Blastocatellia;o__Blastocatellales;f__Blastocatellaceae;g__norank_f__Blastocatellaceae;s__uncultured_Acidobacteria_bacterium_g__norank_f__Blastocatellaceae
OTU7678	0	253.6	180.6	0	370.2	364.8	0	122	145.8	d__Bacteria;k__norank_d__Bacteria;p__Proteobacteria;c__Alphaproteobacteria;o__Sphingomonadales;f__Sphingomonadaceae;g__Sphingomonas;s__uncultured_Sphingomonadaceae_bacterium_g__Sphingomonas
OTU1318	0	229.6	191.6	0	177.4	129.8	0	136.2	138.6	d__Bacteria;k__norank_d__Bacteria;p__Proteobacteria;c__Alphaproteobacteria;o__Rhizobiales;f__Rhizobiales_Incertae_Sedis;g__Nordella;s__unclassified_g__Nordella
OTU910	0	170	150	0	89.6	77.2	0	145.2	135.2	d__Bacteria;k__norank_d__Bacteria;p__Chloroflexi;c__Gitt-GS-136;o__norank_c__Gitt-GS-136;f__norank_o__norank_c__Gitt-GS-136;g__norank_f__norank_o__norank_c__Gitt-GS-136;s__unclassified_g__norank_f__norank_o__norank_c__Gitt-GS-136
OTU4826	0.0714286	136.2	118	0	62.4	42.6	0	113.4	130	d__Bacteria;k__norank_d__Bacteria;p__Proteobacteria;c__Alphaproteobacteria;o__Rhizobiales;f__Rhizobiaceae;g__Mesorhizobium;s__unclassified_g__Mesorhizobium
OTU8066	0	80.4	86.8	0	112.2	82.8	0	141.8	127	d__Bacteria;k__norank_d__Bacteria;p__Proteobacteria;c__Alphaproteobacteria;o__Rhizobiales;f__Xanthobacteraceae;g__norank_f__Xanthobacteraceae;s__uncultured_bacterium_g__norank_f__Xanthobacteraceae
OTU2818	0	136.4	75.6	0	149.6	95.2	0	144	125.4	d__Bacteria;k__norank_d__Bacteria;p__Acidobacteriota;c__Blastocatellia;o__Pyrinomonadales;f__Pyrinomonadaceae;g__RB41;s__unclassified_g__RB41
OTU4981	0	109	128.8	0	220	412.2	0	109.2	123.2	d__Bacteria;k__norank_d__Bacteria;p__Proteobacteria;c__Alphaproteobacteria;o__Azospirillales;f__Azospirillaceae;g__Skermanella;s__uncultured_bacterium_g__Skermanella
OTU4271	0	181.4	141.2	0	211.8	242.2	0	105.2	121	d__Bacteria;k__norank_d__Bacteria;p__Proteobacteria;c__Alphaproteobacteria;o__Sphingomonadales;f__Sphingomonadaceae;g__Sphingomonas;s__unclassified_g__Sphingomonas
OTU4991	0	134.8	95.6	0	136.2	128	0	97.8	120.2	d__Bacteria;k__norank_d__Bacteria;p__Proteobacteria;c__Alphaproteobacteria;o__Sphingomonadales;f__Sphingomonadaceae;g__Sphingomonas;s__unclassified_g__Sphingomonas
OTU3902	0	205.4	172	0	172.4	91.2	0	109.2	118.8	d__Bacteria;k__norank_d__Bacteria;p__Proteobacteria;c__Alphaproteobacteria;o__Dongiales;f__Dongiaceae;g__Dongia;s__uncultured_bacterium_g__Dongia
OTU611	0	243	235.8	0	115	110.8	0	110.8	116.6	d__Bacteria;k__norank_d__Bacteria;p__Gemmatimonadota;c__Gemmatimonadetes;o__Gemmatimonadales;f__Gemmatimonadaceae;g__norank_f__Gemmatimonadaceae;s__uncultured_Gemmatimonadales_bacterium_g__norank_f__Gemmatimonadaceae
OTU1012	0	170.8	109.6	0	141.6	41.6	0	100	116.2	d__Bacteria;k__norank_d__Bacteria;p__Acidobacteriota;c__Vicinamibacteria;o__Vicinamibacterales;f__Vicinamibacteraceae;g__norank_f__Vicinamibacteraceae;s__uncultured_bacterium_g__norank_f__Vicinamibacteraceae
OTU1074	0	262	182	0	248.2	181.4	0	133.4	113.2	d__Bacteria;k__norank_d__Bacteria;p__Acidobacteriota;c__Blastocatellia;o__Pyrinomonadales;f__Pyrinomonadaceae;g__RB41;s__unclassified_g__RB41
OTU5001	0	110	65.8	0	128.2	83.8	0.0555556	106.6	109.6	d__Bacteria;k__norank_d__Bacteria;p__Proteobacteria;c__Alphaproteobacteria;o__Rhizobiales;f__Devosiaceae;g__Devosia;s__metagenome_g__Devosia
OTU7113	0	133.8	133.4	0	95.2	44.4	0	97.2	109.2	d__Bacteria;k__norank_d__Bacteria;p__Actinobacteriota;c__Acidimicrobiia;o__Actinomarinales;f__norank_o__Actinomarinales;g__norank_f__norank_o__Actinomarinales;s__unclassified_g__norank_f__norank_o__Actinomarinales
OTU1430	0	186	188	0	136	88.8	0.0555556	103	106.6	d__Bacteria;k__norank_d__Bacteria;p__Actinobacteriota;c__Actinobacteria;o__Micrococcales;f__Micrococcaceae;g__unclassified_f__Micrococcaceae;s__unclassified_f__Micrococcaceae
OTU1741	0	172.4	157.6	0	206.8	136.4	0	100	102.2	d__Bacteria;k__norank_d__Bacteria;p__Nitrospirota;c__Nitrospiria;o__Nitrospirales;f__Nitrospiraceae;g__Nitrospira;s__uncultured_soil_bacterium_g__Nitrospira
OTU2146	0	107.6	82.6	0	169	137.6	0	103	99.2	d__Bacteria;k__norank_d__Bacteria;p__Actinobacteriota;c__MB-A2-108;o__norank_c__MB-A2-108;f__norank_o__norank_c__MB-A2-108;g__norank_f__norank_o__norank_c__MB-A2-108;s__unclassified_g__norank_f__norank_o__norank_c__MB-A2-108
OTU7890	0.0714286	63.8	67.8	0.0769231	70	68.4	0	93.4	98.2	d__Bacteria;k__norank_d__Bacteria;p__Actinobacteriota;c__Actinobacteria;o__Corynebacteriales;f__Mycobacteriaceae;g__Mycobacterium;s__unclassified_g__Mycobacterium
OTU1466	0	143.4	103.2	0	68.8	105	0	91.6	96.8	d__Bacteria;k__norank_d__Bacteria;p__Actinobacteriota;c__Actinobacteria;o__Micrococcales;f__Intrasporangiaceae;g__Knoellia;s__uncultured_bacterium_g__Knoellia
OTU3492	0	93	98.4	0	173.6	223.8	0	89.8	96.6	d__Bacteria;k__norank_d__Bacteria;p__Proteobacteria;c__Alphaproteobacteria;o__Rhizobiales;f__norank_o__Rhizobiales;g__norank_f__norank_o__Rhizobiales;s__uncultured_bacterium_g__norank_f__norank_o__Rhizobiales
OTU3596	0	111.4	110.6	0	160.2	171	0	111.8	96	d__Bacteria;k__norank_d__Bacteria;p__Actinobacteriota;c__Thermoleophilia;o__Solirubrobacterales;f__Solirubrobacteraceae;g__Solirubrobacter;s__unclassified_g__Solirubrobacter
OTU6839	0	61.8	67	0	63.4	53	0	98.6	89.6	d__Bacteria;k__norank_d__Bacteria;p__Actinobacteriota;c__Thermoleophilia;o__Gaiellales;f__Gaiellaceae;g__Gaiella;s__uncultured_actinobacterium_g__Gaiella
OTU3806	0	96	73	0	123.8	138.8	0	102.8	88.6	d__Bacteria;k__norank_d__Bacteria;p__Actinobacteriota;c__Rubrobacteria;o__Rubrobacterales;f__Rubrobacteriaceae;g__Rubrobacter;s__uncultured_bacterium_g__Rubrobacter
OTU4115	0	166.8	127	0	112.8	124.6	0	92	87	d__Bacteria;k__norank_d__Bacteria;p__Chloroflexi;c__KD4-96;o__norank_c__KD4-96;f__norank_o__norank_c__KD4-96;g__norank_f__norank_o__norank_c__KD4-96;s__unclassified_g__norank_f__norank_o__norank_c__KD4-96
OTU7894	0	61.2	45.8	0.0769231	91.6	51.4	0	96.8	86.8	d__Bacteria;k__norank_d__Bacteria;p__Proteobacteria;c__Alphaproteobacteria;o__Rhizobiales;f__Rhizobiaceae;g__Allorhizobium-Neorhizobium-Pararhizobium-Rhizobium;s__Pararhizobium_giardinii
OTU5287	0.0714286	54.2	73.8	0	243	453.2	0	78.4	85.4	d__Bacteria;k__norank_d__Bacteria;p__Proteobacteria;c__Alphaproteobacteria;o__Rhizobiales;f__Beijerinckiaceae;g__Microvirga;s__unclassified_g__Microvirga
OTU715	0	195.8	123	0	187.8	155.8	0	91.6	85	d__Bacteria;k__norank_d__Bacteria;p__Actinobacteriota;c__Rubrobacteria;o__Rubrobacterales;f__Rubrobacteriaceae;g__Rubrobacter;s__uncultured_bacterium_g__Rubrobacter
OTU4561	0	91.2	86.2	0	122.2	84.6	0	82.8	85	d__Bacteria;k__norank_d__Bacteria;p__Proteobacteria;c__Gammaproteobacteria;o__Steroidobacterales;f__Steroidobacteraceae;g__Steroidobacter;s__uncultured_bacterium_g__Steroidobacter
OTU4786	0	119.6	143.8	0	288.4	561.4	0	72.8	84.8	d__Bacteria;k__norank_d__Bacteria;p__Proteobacteria;c__Alphaproteobacteria;o__Rhizobiales;f__Beijerinckiaceae;g__Microvirga;s__uncultured_bacterium_g__Microvirga
OTU7497	0	90.2	82.2	0	64.8	63	0	76.4	83.2	d__Bacteria;k__norank_d__Bacteria;p__Actinobacteriota;c__Actinobacteria;o__Corynebacteriales;f__Mycobacteriaceae;g__Mycobacterium;s__Mycobacterium_rhodesiae
OTU959	0	72	59.4	0	62	48.8	0	64.6	83.2	d__Bacteria;k__norank_d__Bacteria;p__Chloroflexi;c__Dehalococcoidia;o__S085;f__norank_o__S085;g__norank_f__norank_o__S085;s__metagenome_g__norank_f__norank_o__S085
OTU1467	0	158.6	145.4	0	151.6	112.6	0	84.2	82.4	d__Bacteria;k__norank_d__Bacteria;p__Proteobacteria;c__Alphaproteobacteria;o__Rhizobiales;f__Xanthobacteraceae;g__norank_f__Xanthobacteraceae;s__metagenome_g__norank_f__Xanthobacteraceae
OTU7238	0.0714286	42.6	42.2	0	56.2	86.2	0	67	80.8	d__Bacteria;k__norank_d__Bacteria;p__Actinobacteriota;c__Actinobacteria;o__Micromonosporales;f__Micromonosporaceae;g__unclassified_f__Micromonosporaceae;s__unclassified_f__Micromonosporaceae
OTU4398	0	113.2	121.8	0	147.4	102.6	0	95	79.4	d__Bacteria;k__norank_d__Bacteria;p__Gemmatimonadota;c__Gemmatimonadetes;o__Gemmatimonadales;f__Gemmatimonadaceae;g__norank_f__Gemmatimonadaceae;s__unclassified_g__norank_f__Gemmatimonadaceae
OTU1852	0	58.2	66.2	0	63	100.6	0	58.8	79.2	d__Bacteria;k__norank_d__Bacteria;p__Chloroflexi;c__Chloroflexia;o__Thermomicrobiales;f__AKYG1722;g__norank_f__AKYG1722;s__uncultured_Alphaproteobacteria_bacterium_g__norank_f__AKYG1722
OTU2774	0	320.6	264.2	0	182.2	168.8	0	84.6	78.8	d__Bacteria;k__norank_d__Bacteria;p__Actinobacteriota;c__Actinobacteria;o__Propionibacteriales;f__Nocardioidaceae;g__Kribbella;s__Kribbella_sp.
OTU1081	0	192.8	118	0	161.4	42.8	0	70.6	78	d__Bacteria;k__norank_d__Bacteria;p__Proteobacteria;c__Gammaproteobacteria;o__Xanthomonadales;f__Xanthomonadaceae;g__Lysobacter;s__unclassified_g__Lysobacter
OTU3645	0	66.6	42.8	0	61.6	40.8	0	70	76.8	d__Bacteria;k__norank_d__Bacteria;p__Chloroflexi;c__Anaerolineae;o__SBR1031;f__A4b;g__norank_f__A4b;s__uncultured_soil_bacterium_g__norank_f__A4b
OTU2822	0	96.8	71.2	0	101.8	73.4	0	73.4	74.4	d__Bacteria;k__norank_d__Bacteria;p__Acidobacteriota;c__Vicinamibacteria;o__Vicinamibacterales;f__Vicinamibacteraceae;g__norank_f__Vicinamibacteraceae;s__unclassified_g__norank_f__Vicinamibacteraceae
OTU1032	0	86.4	63.2	0	85.6	49.8	0	55.6	74.4	d__Bacteria;k__norank_d__Bacteria;p__Acidobacteriota;c__Vicinamibacteria;o__Vicinamibacterales;f__norank_o__Vicinamibacterales;g__norank_f__norank_o__Vicinamibacterales;s__unclassified_g__norank_f__norank_o__Vicinamibacterales
OTU3273	0	51.6	61.2	0	82.4	141.8	0	62	70.8	d__Bacteria;k__norank_d__Bacteria;p__Acidobacteriota;c__Acidobacteriae;o__Bryobacterales;f__Bryobacteraceae;g__Bryobacter;s__unclassified_g__Bryobacter
OTU694	0	65.4	51.2	0	41.6	42.4	0	60.8	70	d__Bacteria;k__norank_d__Bacteria;p__Acidobacteriota;c__Vicinamibacteria;o__Vicinamibacterales;f__norank_o__Vicinamibacterales;g__norank_f__norank_o__Vicinamibacterales;s__uncultured_Acidobacterium_sp._g__norank_f__norank_o__Vicinamibacterales
OTU700	0	102.8	97.8	0	135.2	115.8	0	71.2	67	d__Bacteria;k__norank_d__Bacteria;p__Proteobacteria;c__Alphaproteobacteria;o__Azospirillales;f__norank_o__Azospirillales;g__norank_f__norank_o__Azospirillales;s__uncultured_bacterium_g__norank_f__norank_o__Azospirillales
OTU4249	0	70.4	79	0	127.8	184.4	0	77.6	65	d__Bacteria;k__norank_d__Bacteria;p__Proteobacteria;c__Alphaproteobacteria;o__Rhizobiales;f__Beijerinckiaceae;g__Microvirga;s__unclassified_g__Microvirga
OTU830	0	70	62.4	0	54.6	61.6	0.0555556	59.2	60.2	d__Bacteria;k__norank_d__Bacteria;p__Actinobacteriota;c__Actinobacteria;o__Propionibacteriales;f__Nocardioidaceae;g__Nocardioides;s__unclassified_g__Nocardioides
OTU7057	0	63.6	75.6	0	77.4	61.4	0	63.2	59	d__Bacteria;k__norank_d__Bacteria;p__Actinobacteriota;c__Thermoleophilia;o__Gaiellales;f__Gaiellaceae;g__Gaiella;s__uncultured_actinobacterium_g__Gaiella
OTU3626	0	118.6	89.2	0	149.8	116.4	0	72.6	57.8	d__Bacteria;k__norank_d__Bacteria;p__Acidobacteriota;c__Vicinamibacteria;o__Vicinamibacterales;f__Vicinamibacteraceae;g__norank_f__Vicinamibacteraceae;s__uncultured_Acidobacteriaceae_bacterium_g__norank_f__Vicinamibacteraceae
OTU4943	0	68.8	70.4	0	65	47.6	0	51.4	54.2	d__Bacteria;k__norank_d__Bacteria;p__Proteobacteria;c__Alphaproteobacteria;o__Rhizobiales;f__Xanthobacteraceae;g__norank_f__Xanthobacteraceae;s__uncultured_forest_soil_bacterium_g__norank_f__Xanthobacteraceae
OTU5034	0	55.4	68.6	0	40.8	51.4	0	45.6	51.4	d__Bacteria;k__norank_d__Bacteria;p__Chloroflexi;c__KD4-96;o__norank_c__KD4-96;f__norank_o__norank_c__KD4-96;g__norank_f__norank_o__norank_c__KD4-96;s__unclassified_g__norank_f__norank_o__norank_c__KD4-96
OTU6727	0	99.8	101.6	0	157.6	133	0	60.8	51	d__Bacteria;k__norank_d__Bacteria;p__Actinobacteriota;c__Actinobacteria;o__Pseudonocardiales;f__Pseudonocardiaceae;g__Lechevalieria;s__unclassified_g__Lechevalieria
OTU6725	0	59	58.8	0	55.2	72.6	0	43.6	50.6	d__Bacteria;k__norank_d__Bacteria;p__Actinobacteriota;c__Actinobacteria;o__Micromonosporales;f__Micromonosporaceae;g__Catellatospora;s__Catellatospora_citrea
OTU1773	0	55.8	52	0	63.8	68.8	0	40.6	50.6	d__Bacteria;k__norank_d__Bacteria;p__Acidobacteriota;c__Vicinamibacteria;o__Vicinamibacterales;f__norank_o__Vicinamibacterales;g__norank_f__norank_o__Vicinamibacterales;s__uncultured_Acidobacteriaceae_bacterium_g__norank_f__norank_o__Vicinamibacterales
OTU3534	0	120.4	183	0	90.4	50.4	0	55	49	d__Bacteria;k__norank_d__Bacteria;p__Proteobacteria;c__Gammaproteobacteria;o__Burkholderiales;f__Nitrosomonadaceae;g__MND1;s__unclassified_g__MND1
OTU4932	0	128.4	98.2	0	248.2	240.6	0	50.8	48.4	d__Bacteria;k__norank_d__Bacteria;p__Chloroflexi;c__Chloroflexia;o__Chloroflexales;f__Roseiflexaceae;g__norank_f__Roseiflexaceae;s__uncultured_soil_bacterium_g__norank_f__Roseiflexaceae
OTU8006	0	54.6	70	0	81.4	91.4	0	59.2	47.6	d__Bacteria;k__norank_d__Bacteria;p__Actinobacteriota;c__Thermoleophilia;o__Solirubrobacterales;f__Solirubrobacteraceae;g__Solirubrobacter;s__unclassified_g__Solirubrobacter
OTU3470	0	70.8	54.6	0	79.2	61	0	48.2	46.8	d__Bacteria;k__norank_d__Bacteria;p__Proteobacteria;c__Gammaproteobacteria;o__Burkholderiales;f__Comamonadaceae;g__Variovorax;s__unclassified_g__Variovorax
OTU3532	0	47.4	42.6	0	59	46.2	0	48.8	39.8	d__Bacteria;k__norank_d__Bacteria;p__Chloroflexi;c__Anaerolineae;o__Anaerolineales;f__Anaerolineaceae;g__norank_f__Anaerolineaceae;s__unclassified_g__norank_f__Anaerolineaceae
OTU828	0	67.6	56.6	0	75.4	57	0	39.6	38.6	d__Bacteria;k__norank_d__Bacteria;p__Myxococcota;c__bacteriap25;o__norank_c__bacteriap25;f__norank_o__norank_c__bacteriap25;g__norank_f__norank_o__norank_c__bacteriap25;s__uncultured_Syntrophobacterales_bacterium_g__norank_f__norank
OTU4720	0	111.6	77.4	0	96.2	57.2	0	36.4	38	d__Bacteria;k__norank_d__Bacteria;p__Acidobacteriota;c__Vicinamibacteria;o__Vicinamibacterales;f__Vicinamibacteraceae;g__norank_f__Vicinamibacteraceae;s__unclassified_g__norank_f__Vicinamibacteraceae
OTU6946	0	47.8	39.2	0	69.8	81	0	43.4	37.4	d__Bacteria;k__norank_d__Bacteria;p__Bacteroidota;c__Bacteroidia;o__Chitinophagales;f__Chitinophagaceae;g__Flavitalea;s__uncultured_bacterium_g__Flavitalea
