# Supplementary material for: The associations between intestinal bacteria of Eospalax cansus and soil bacteria of its habitat
Source: BMC Vet Res. 2022 Apr 2;18:129. doi: 10.1186/s12917-022-03223-6 (PMC8976338; doi:10.1186/s12917-022-03223-6)
Supplement: Supplementary file 3 — Additional file 3 Table S3. The function of microbes of zokor and soil based on COGs [file 12917_2022_3223_MOESM3_ESM.xlsx]

## Sheet: Sheet1
Table S5. The function of microbes of zokor and soil based on COGs
Category	Soil	E.cansus	p-value	Description
S	2397614	780862	p<0.01	Function unknown
E	2372113	716834	p<0.01	Amino acid transport and metabolism
R	2359816	757068	p<0.01	General function prediction only
C	1990689	502032	p<0.01	Energy production and conversion
K	1840682	837461	p<0.01	Transcription
T	1750948	574094	p<0.01	Signal transduction mechanisms
G	1740016	932908	p<0.01	Carbohydrate transport and metabolism
M	1716841	557501	p<0.01	Cell wall/membrane/envelope biogenesis
P	1523307	487177	p<0.01	Inorganic ion transport and metabolism
L	1473497	656480	p<0.01	Replication, recombination and repair
J	1362317	599017	p<0.01	Translation, ribosomal structure and biogenesis
I	1244885	219870	p<0.01	Lipid transport and metabolism
H	1103181	268665	p<0.01	Coenzyme transport and metabolism
O	1074819	267143	p<0.01	Posttranslational modification, protein turnover, chaperones
Q	715023	82025	p<0.01	Secondary metabolites biosynthesis, transport and catabolism
F	629458	281417	p<0.01	Nucleotide transport and metabolism
V	537673	324517	p<0.01	Defense mechanisms
U	509317	132046	p<0.01	Intracellular trafficking, secretion, and vesicular transport
N	352252	125877	p<0.01	Cell motility
D	260859	146247	p<0.01	Cell cycle control, cell division, chromosome partitioning
A	14215	854	p<0.01	RNA processing and modification
B	13706	1845	p<0.01	Chromatin structure and dynamics
Z	4429	1239	p<0.01	Cytoskeleton
W	65	48	p<0.01	Extracellular structures
